# Supplementary material for: N,N′-Bis(4-bromo­benzyl­idene)ethane-1,2-diamine
Source: Acta Crystallogr Sect E Struct Rep Online. 2008 Jul 5;64(Pt 8):o1374–5. doi: 10.1107/S1600536808019594 (PMC2962009; doi:10.1107/S1600536808019594)
Supplement: Supplementary file 2 [file e-64-o1374-Isup2.hkl]

# 
# h,k,l, Fc-squared, Fo-squared, sigma(Fo-squared) and status flag 
# 
data_I
_shelx_title ' 4brlm in P2(1)/c  (100K)' 
_shelx_refln_list_code          4 
_shelx_F_calc_maximum      193.44 
_exptl_crystal_F_000       388.00 
_reflns_d_resolution_high  0.7109 
 
loop_ 
 _symmetry_equiv_pos_as_xyz 
 'x, y, z' 
 '-x, y+1/2, -z+1/2' 
 '-x, -y, -z' 
 'x, -y-1/2, z-1/2' 
 
_cell_length_a    13.8417 
_cell_length_b     7.4796 
_cell_length_c     7.1531 
_cell_angle_alpha  90.000 
_cell_angle_beta   95.692 
_cell_angle_gamma  90.000 
 
_shelx_F_squared_multiplier     1.000 
 
loop_ 
 _refln_index_h 
 _refln_index_k 
 _refln_index_l 
 _refln_F_squared_calc 
 _refln_F_squared_meas 
 _refln_F_squared_sigma 
 _refln_observed_status 
   2   0   0      124.87      102.02      5.97 o 
   3   0   0     2633.88     2518.02     81.52 o 
   4   0   0     9618.83     9101.06    362.41 o 
   5   0   0    16286.28    16261.63    529.71 o 
   6   0   0     2733.16     2678.38     80.87 o 
   7   0   0       34.11        8.91      4.27 o 
   8   0   0       25.86       46.10      5.95 o 
   9   0   0     2736.90     2751.99     84.34 o 
  10   0   0     3917.38     4151.29    125.24 o 
  11   0   0     3431.22     3606.73    109.96 o 
  12   0   0      733.43      779.32     29.04 o 
  13   0   0      729.70      724.34     33.17 o 
  14   0   0      948.92     1015.89     43.62 o 
  15   0   0      682.12      818.07     49.71 o 
  16   0   0      841.77      973.13     50.65 o 
  17   0   0       74.35       70.47     15.17 o 
  18   0   0       39.21       20.25     26.47 o 
  19   0   0      104.73       69.08     30.61 o 
   1   1   0      322.30      330.26      9.77 o 
   2   1   0     2191.15     2272.24     64.50 o 
   3   1   0     1191.42     1265.57     36.62 o 
   4   1   0     1992.27     2127.79     54.78 o 
   5   1   0       45.28       51.09      3.75 o 
   6   1   0      454.78      416.22     13.26 o 
   7   1   0     2046.92     1892.60     49.30 o 
   8   1   0      826.33      772.02     23.40 o 
   9   1   0      441.42      425.39     12.72 o 
  10   1   0       10.86       10.45      4.06 o 
  11   1   0      155.54      189.83      8.44 o 
  12   1   0      471.66      484.32     16.13 o 
  13   1   0      456.04      474.35     23.28 o 
  14   1   0      245.67      255.30     16.04 o 
  15   1   0        0.05       -1.32      8.54 o 
  16   1   0       25.91       43.57     11.26 o 
  17   1   0      213.39      246.77     23.40 o 
  18   1   0      168.74      170.01     17.99 o 
  19   1   0       23.66       10.57     12.30 o 
   0   2   0    37419.62    38782.07   1217.25 o 
   1   2   0     1147.72     1173.98     27.18 o 
   2   2   0       77.09       82.40      3.31 o 
   3   2   0      507.63      569.13     17.73 o 
   4   2   0     3331.42     3325.86     84.12 o 
   5   2   0     4350.09     4491.13     96.67 o 
   6   2   0      958.12      938.55     21.30 o 
   7   2   0        6.19       14.50      3.13 o 
   8   2   0       38.48       50.92      4.36 o 
   9   2   0      883.60      812.82     20.24 o 
  10   2   0     1187.39     1043.63     34.77 o 
  11   2   0     1113.79     1007.23     26.80 o 
  12   2   0      327.04      325.91     19.30 o 
  13   2   0      295.69      283.73     14.52 o 
  14   2   0      243.51      251.95     16.34 o 
  15   2   0      242.14      281.45     18.75 o 
  16   2   0      276.89      348.99     20.23 o 
  17   2   0       27.61       37.78     11.51 o 
  18   2   0       21.90       28.79     13.01 o 
  19   2   0       20.10       28.02     14.04 o 
   1   3   0     1480.65     1508.04     34.97 o 
   2   3   0     7516.05     7790.61    177.27 o 
   3   3   0     4303.35     4225.46     97.23 o 
   4   3   0     5469.58     5505.35    138.91 o 
   5   3   0       39.60       37.49      3.74 o 
   6   3   0     1233.23     1235.57     29.23 o 
   7   3   0     6488.79     6430.62    140.62 o 
   8   3   0     3010.37     2953.01     67.10 o 
   9   3   0     1919.85     1751.66     63.05 o 
  10   3   0       43.50       36.85      5.65 o 
  11   3   0      439.88      430.36     16.33 o 
  12   3   0     1799.41     1733.30     76.01 o 
  13   3   0     1969.18     1876.24     57.63 o 
  14   3   0     1024.94     1039.36     43.33 o 
  15   3   0        1.32       -4.46      9.25 o 
  16   3   0       88.28       93.81     14.73 o 
  17   3   0      838.43      844.61     48.61 o 
  18   3   0      689.03      712.53     44.28 o 
   0   4   0      233.64      227.05      9.16 o 
   1   4   0      483.06      508.90     11.10 o 
   2   4   0       87.89       88.11      4.17 o 
   3   4   0       82.80       81.96      4.20 o 
   4   4   0      112.72      119.30      5.22 o 
   5   4   0      577.83      547.22     14.33 o 
   6   4   0      157.80      165.98      6.99 o 
   7   4   0      284.15      302.15     10.43 o 
   8   4   0      173.20      182.71      8.27 o 
   9   4   0      135.68      135.28      7.72 o 
  10   4   0      223.47      224.40     12.24 o 
  11   4   0      138.51      142.29     11.84 o 
  12   4   0        0.88      -10.66     11.48 o 
  13   4   0        4.86       23.66     10.32 o 
  14   4   0      122.21      147.80     16.25 o 
  15   4   0        8.23        5.71     14.39 o 
  16   4   0       40.03       34.28     15.67 o 
  17   4   0        3.47       39.92     17.07 o 
   1   5   0      587.46      579.30     13.67 o 
   2   5   0     2628.68     2762.41     52.78 o 
   3   5   0     1403.09     1369.17     29.44 o 
   4   5   0     1382.95     1425.42     30.68 o 
   5   5   0        1.76        2.60      3.12 o 
   6   5   0      173.84      159.13      7.88 o 
   7   5   0     1341.64     1365.10     35.25 o 
   8   5   0     1354.99     1332.48     39.01 o 
   9   5   0      843.02      791.52     26.31 o 
  10   5   0       63.37       54.90     18.75 o 
  11   5   0       88.08       76.45     15.43 o 
  12   5   0      554.62      526.33     42.54 o 
  13   5   0     1168.46     1067.87     47.31 o 
  14   5   0      430.80      390.90     25.93 o 
  15   5   0       11.00        6.84     15.12 o 
  16   5   0       17.90       49.36     17.51 o 
  17   5   0      318.48      351.61     55.78 o 
   0   6   0     5568.00     5993.68    167.65 o 
   1   6   0     1885.51     1896.47     39.58 o 
   2   6   0      133.39      126.62      8.28 o 
   3   6   0      285.89      302.94     14.00 o 
   4   6   0     1479.77     1569.69     39.37 o 
   5   6   0     3332.26     3376.25     80.31 o 
   6   6   0      973.63      958.86     29.30 o 
   7   6   0      477.33      430.76     17.08 o 
   8   6   0      252.42      248.15     13.15 o 
   9   6   0      909.97      922.54     30.54 o 
  10   6   0     1156.27     1089.23     59.18 o 
  11   6   0      937.14      858.58     53.31 o 
  12   6   0       72.78       55.02     11.85 o 
  13   6   0      135.67      166.64     18.89 o 
  14   6   0      422.12      439.97     28.53 o 
  15   6   0       93.99      116.90     18.04 o 
   1   7   0        4.53        9.32      5.70 o 
   2   7   0        1.07       -2.05      5.49 o 
   3   7   0       42.76       41.33      6.86 o 
   4   7   0       24.20       21.46      6.14 o 
   5   7   0       85.06      107.71     11.91 o 
   6   7   0      200.25      193.21     14.00 o 
   7   7   0      326.86      311.42     15.17 o 
   8   7   0       44.56       60.03      9.23 o 
   9   7   0        2.23        7.69      8.47 o 
  10   7   0       38.15       28.95     15.14 o 
  11   7   0       20.12       31.06     10.83 o 
  12   7   0       30.11       19.98     11.44 o 
  13   7   0      132.25      107.91     17.45 o 
  14   7   0        0.08        8.91     13.60 o 
   0   8   0     2574.47     2787.01    152.88 o 
   1   8   0      607.91      624.62     25.18 o 
   2   8   0       26.81       48.51     10.76 o 
   3   8   0       43.82       40.95     11.05 o 
   4   8   0      670.55      688.69     32.75 o 
   5   8   0     1492.28     1587.57     53.17 o 
   6   8   0      329.06      363.64     21.55 o 
   7   8   0      107.81      108.48     12.65 o 
   8   8   0       70.84       48.37     13.36 o 
   9   8   0      402.84      444.30     27.98 o 
  10   8   0      367.44      345.41     25.45 o 
  11   8   0      295.28      278.81     24.21 o 
  12   8   0       44.17       51.39     15.77 o 
   1   9   0      141.72      141.36     15.68 o 
   2   9   0      343.63      372.26     23.44 o 
   3   9   0      489.48      507.30     41.74 o 
   4   9   0      423.58      470.07     29.36 o 
   5   9   0      180.65      161.72     17.55 o 
   6   9   0      457.18      464.53     27.99 o 
   7   9   0     1197.32     1101.77     86.93 o 
   8   9   0       69.48       99.50     20.81 o 
   9   9   0      158.68      203.73     50.42 o 
  10   9   0        2.13       13.05     15.05 o 
   0  10   0       73.99       90.84     29.61 o 
   1  10   0        1.78       -9.89     18.65 o 
   2  10   0        4.94       27.02     17.88 o 
   3  10   0       23.46       15.64     16.77 o 
   4  10   0       25.97       35.64     14.71 o 
   5  10   0       60.34       32.26     14.95 o 
   6  10   0        0.29       10.62     17.43 o 
 -19   1   1      592.75      750.79     47.51 o 
 -18   1   1      222.90      244.60     17.92 o 
 -17   1   1      217.08      232.46     15.84 o 
 -16   1   1      235.62      260.05     16.11 o 
 -15   1   1      661.37      629.32     24.85 o 
 -14   1   1     1658.72     1795.43     49.20 o 
 -13   1   1     1297.71     1381.25     43.73 o 
 -12   1   1      164.15      190.67      9.80 o 
 -11   1   1       74.48       79.61      6.53 o 
 -10   1   1     2759.66     2661.59     93.23 o 
  -9   1   1     3976.48     3881.78    100.01 o 
  -8   1   1     3479.86     3579.75     75.62 o 
  -7   1   1      792.47      762.65     18.66 o 
  -6   1   1      836.03      954.17     22.11 o 
  -5   1   1     2894.15     2788.11     57.86 o 
  -4   1   1     7401.65     7203.86    160.06 o 
  -3   1   1     6098.86     6090.60    126.15 o 
  -2   1   1      724.40      762.25     16.62 o 
  -1   1   1       60.48       56.14      4.14 o 
   0   1   1      712.14      778.33     62.56 o 
   1   1   1     3340.16     3515.09    115.96 o 
   2   1   1    34863.36    35194.02   1147.95 o 
   3   1   1      469.73      455.32     16.23 o 
   4   1   1      403.22      419.82     13.60 o 
   5   1   1     3108.44     3105.02     72.80 o 
   6   1   1     7641.42     7609.15    163.83 o 
   7   1   1     7989.41     7946.80    171.31 o 
   8   1   1      641.30      539.58     18.26 o 
   9   1   1      256.78      248.09     10.12 o 
  10   1   1      440.39      388.54     26.80 o 
  11   1   1     2603.83     2667.10     67.05 o 
  12   1   1     1516.49     1545.45     49.88 o 
  13   1   1     1106.89     1108.28     48.28 o 
  14   1   1       15.75       13.69      7.59 o 
  15   1   1      838.01      849.88     59.35 o 
  16   1   1      716.12      807.76     37.80 o 
  17   1   1      519.88      544.19     36.78 o 
  18   1   1      285.63      311.49     24.52 o 
  19   1   1       57.71       41.45     21.47 o 
 -19   2   1       13.73       28.00     13.67 o 
 -18   2   1       11.86        9.04     12.17 o 
 -17   2   1      250.59      243.54     17.82 o 
 -16   2   1      653.70      701.09     30.28 o 
 -15   2   1      317.59      376.44     18.04 o 
 -14   2   1        6.08       11.45      7.22 o 
 -13   2   1        6.70        7.97      5.56 o 
 -12   2   1     1973.47     1925.10     52.56 o 
 -11   2   1     3117.38     2793.78    101.67 o 
 -10   2   1     1276.15     1195.50     27.03 o 
  -9   2   1        0.90       -3.04      3.49 o 
  -8   2   1      849.02      806.60     18.80 o 
  -7   2   1     3867.82     3595.06     71.31 o 
  -6   2   1     2977.47     2829.04     59.75 o 
  -5   2   1     4390.75     4499.06     98.80 o 
  -4   2   1      176.20      170.23      6.47 o 
  -3   2   1     1426.55     1417.90     34.26 o 
  -2   2   1     7066.84     7200.51    183.62 o 
  -1   2   1     5499.65     5728.12    157.42 o 
   0   2   1    17596.06    18355.59    506.80 o 
   1   2   1       30.17       40.32      3.01 o 
   2   2   1     9395.38    10224.06    282.36 o 
   3   2   1     4310.10     4297.63     99.55 o 
   4   2   1     4886.93     4883.32    140.09 o 
   5   2   1     2552.79     2554.39     67.21 o 
   6   2   1      106.18      116.66      5.91 o 
   7   2   1     1369.92     1385.26     35.56 o 
   8   2   1      887.69      857.66     23.81 o 
   9   2   1     2565.00     2510.26     62.82 o 
  10   2   1     1176.82     1164.04     47.88 o 
  11   2   1      291.76      303.57     22.61 o 
  12   2   1      161.86      149.01     18.20 o 
  13   2   1      789.19      831.58     35.06 o 
  14   2   1      968.60      985.00     42.65 o 
  15   2   1      210.56      236.08     19.03 o 
  16   2   1       84.34       90.86     14.86 o 
  17   2   1       14.23       22.67     12.51 o 
  18   2   1      126.36      112.67     17.10 o 
 -18   3   1        3.13        3.11     12.19 o 
 -17   3   1        3.63       24.71     13.29 o 
 -16   3   1       13.35       31.30     12.69 o 
 -15   3   1        9.15       12.23      8.84 o 
 -14   3   1       49.36       78.92     11.58 o 
 -13   3   1      161.50      164.37     12.41 o 
 -12   3   1        3.59        3.50      4.97 o 
 -11   3   1       15.81       23.79      5.45 o 
 -10   3   1      260.11      232.98     11.15 o 
  -9   3   1       96.59       84.29      5.86 o 
  -8   3   1      192.56      174.92      6.89 o 
  -7   3   1       66.79       91.25      5.56 o 
  -6   3   1      607.22      682.54     19.25 o 
  -5   3   1      242.93      293.10     10.00 o 
  -4   3   1      127.59      122.10      6.24 o 
  -3   3   1       62.99       67.45      5.87 o 
  -2   3   1      240.82      245.10      6.93 o 
  -1   3   1       18.74       19.85      2.67 o 
   0   3   1      219.08      251.60      6.02 o 
   1   3   1      204.66      199.38      5.73 o 
   2   3   1     3103.54     3532.96     75.71 o 
   3   3   1       16.85       23.34      3.08 o 
   4   3   1        0.86       -2.83      2.65 o 
   5   3   1      216.79      219.43      8.40 o 
   6   3   1      204.93      209.83      8.51 o 
   7   3   1      173.98      205.71      9.37 o 
   8   3   1       43.61       37.43      4.96 o 
   9   3   1       20.02       28.63      5.90 o 
  10   3   1        8.12       11.68      5.85 o 
  11   3   1      110.29      119.54      9.52 o 
  12   3   1       33.88       39.46      7.79 o 
  13   3   1      159.38      114.45     22.14 o 
  14   3   1       12.74       16.28     11.00 o 
  15   3   1      120.95      114.04     15.38 o 
  16   3   1        8.95       26.48     12.76 o 
  17   3   1       33.60       58.29     15.26 o 
  18   3   1       10.87       27.26     14.10 o 
 -18   4   1        7.75        5.44     20.21 o 
 -17   4   1      243.98      298.74     28.41 o 
 -16   4   1      703.41      793.40     38.24 o 
 -15   4   1      277.49      332.89     23.54 o 
 -14   4   1        0.12       -4.56      8.04 o 
 -13   4   1       37.24       34.88      8.92 o 
 -12   4   1     2140.40     1888.46     55.48 o 
 -11   4   1     3401.50     3155.50     79.10 o 
 -10   4   1     1205.89     1128.29     31.95 o 
  -9   4   1        1.05        4.86      5.13 o 
  -8   4   1      777.04      805.89     23.44 o 
  -7   4   1     4018.23     3863.59     93.25 o 
  -6   4   1     3771.09     3679.80     88.47 o 
  -5   4   1     3121.29     3185.35     70.65 o 
  -4   4   1      147.66      150.85      6.74 o 
  -3   4   1     1400.00     1378.81     33.96 o 
  -2   4   1     5816.65     5929.55    124.44 o 
  -1   4   1     4496.66     4540.14     89.87 o 
   0   4   1    10917.31    11854.33    231.36 o 
   1   4   1       21.37       17.19      2.44 o 
   2   4   1     5479.13     6160.73    122.72 o 
   3   4   1     3582.30     3718.23     80.07 o 
   4   4   1     4601.28     4664.28    100.47 o 
   5   4   1     2286.74     2213.24     49.50 o 
   6   4   1      116.82      114.81      5.85 o 
   7   4   1     1597.81     1619.24     41.16 o 
   8   4   1      645.91      631.94     21.14 o 
   9   4   1     2508.36     2497.20     76.67 o 
  10   4   1     1122.92     1189.20     40.52 o 
  11   4   1      288.22      287.24     16.12 o 
  12   4   1      109.68      110.81     11.52 o 
  13   4   1      711.29      720.65     29.73 o 
  14   4   1      922.28      814.49     38.52 o 
  15   4   1      308.63      270.65     26.42 o 
  16   4   1      105.97      118.07     21.02 o 
  17   4   1        8.40       40.18     22.18 o 
 -17   5   1       77.50      108.29     27.64 o 
 -16   5   1       66.53       70.13     15.90 o 
 -15   5   1      302.08      320.77     31.64 o 
 -14   5   1      538.56      530.32     26.32 o 
 -13   5   1       84.57       91.61     12.88 o 
 -12   5   1      141.97      138.88     13.56 o 
 -11   5   1       13.13        9.98      7.51 o 
 -10   5   1      294.34      283.19     13.29 o 
  -9   5   1     1082.62     1043.61     29.91 o 
  -8   5   1      575.78      543.07     18.10 o 
  -7   5   1      867.36      873.45     22.99 o 
  -6   5   1      146.03      161.93      7.59 o 
  -5   5   1     2787.37     2794.58     66.88 o 
  -4   5   1     2087.79     2128.05     46.86 o 
  -3   5   1     1664.06     1622.38     36.25 o 
  -2   5   1      106.62       95.00      4.67 o 
  -1   5   1        1.82        5.07      2.66 o 
   0   5   1     1234.86     1273.80     25.56 o 
   1   5   1     1294.63     1335.95     26.81 o 
   2   5   1     1300.26     1377.98     29.75 o 
   3   5   1      618.63      635.51     15.44 o 
   4   5   1       23.91       29.31      4.14 o 
   5   5   1      374.99      366.31     12.92 o 
   6   5   1     1799.11     1813.78     45.90 o 
   7   5   1     2417.88     2317.13     64.04 o 
   8   5   1       70.79       72.14      8.62 o 
   9   5   1        7.34        2.68      6.90 o 
  10   5   1      440.06      436.49     20.42 o 
  11   5   1      628.97      648.18     31.31 o 
  12   5   1      552.20      562.52     29.41 o 
  13   5   1       56.67       70.60     18.37 o 
  14   5   1        3.68      -12.73     12.88 o 
  15   5   1       42.63       23.55     16.45 o 
  16   5   1      311.18      368.44     36.69 o 
 -15   6   1        6.51        5.41     13.93 o 
 -14   6   1       13.04        0.69     12.56 o 
 -13   6   1       67.67       50.46     12.37 o 
 -12   6   1      204.17      185.73     16.16 o 
 -11   6   1      515.43      484.40     23.76 o 
 -10   6   1       31.84       29.24      8.43 o 
  -9   6   1        7.67        7.27      6.79 o 
  -8   6   1      117.69      123.59      8.77 o 
  -7   6   1      354.20      353.00     13.63 o 
  -6   6   1      593.41      581.87     18.28 o 
  -5   6   1       88.39       95.33     10.23 o 
  -4   6   1        2.51        2.08      4.40 o 
  -3   6   1      140.56      146.73      7.71 o 
  -2   6   1      470.62      455.46     14.59 o 
  -1   6   1      157.95      166.77      7.86 o 
   0   6   1     1193.54     1299.86     33.04 o 
   1   6   1        3.89        6.96      3.16 o 
   2   6   1      449.40      524.73     12.86 o 
   3   6   1      228.23      237.66      8.40 o 
   4   6   1      405.22      424.84     13.49 o 
   5   6   1      285.37      283.30     10.65 o 
   6   6   1        4.06       11.63      6.00 o 
   7   6   1      447.26      487.87     29.91 o 
   8   6   1        6.00       11.60      7.59 o 
   9   6   1       69.59       83.64     12.87 o 
  10   6   1      138.86      136.29     15.18 o 
  11   6   1        5.63       18.07     11.63 o 
  12   6   1        4.18        1.94     11.09 o 
  13   6   1        9.81       -3.17     10.81 o 
  14   6   1       36.07       34.84     18.41 o 
  15   6   1      138.99      197.79     26.38 o 
 -14   7   1      623.06      659.44     84.99 o 
 -13   7   1      157.87      139.54     19.44 o 
 -12   7   1       71.72       86.66     26.18 o 
 -11   7   1       53.90       49.85     15.48 o 
 -10   7   1      522.70      534.64     22.36 o 
  -9   7   1     1096.36     1128.71     36.23 o 
  -8   7   1      632.65      632.03     39.97 o 
  -7   7   1      427.04      446.77     18.37 o 
  -6   7   1        4.57        0.87      5.67 o 
  -5   7   1     1793.75     1752.76     44.71 o 
  -4   7   1     1791.84     1776.86     44.99 o 
  -3   7   1     1642.78     1645.18     41.79 o 
  -2   7   1      186.42      177.69     10.71 o 
  -1   7   1       10.69        9.81      4.99 o 
   0   7   1      771.49      800.99     22.68 o 
   1   7   1     1428.43     1444.90     36.92 o 
   2   7   1     2362.08     2441.80     66.74 o 
   3   7   1      462.18      463.15     23.93 o 
   4   7   1       16.41       28.68      7.85 o 
   5   7   1      363.27      388.51     19.03 o 
   6   7   1     1925.17     1960.20     63.54 o 
   7   7   1     2581.66     2621.83     82.53 o 
   8   7   1      134.70      129.74     15.32 o 
   9   7   1        1.52        6.00     10.97 o 
  10   7   1      329.01      366.90     39.95 o 
  11   7   1      872.12      914.09     42.88 o 
  12   7   1      622.90      652.43     36.27 o 
  13   7   1      152.55      114.83     17.84 o 
  14   7   1        0.16       -9.40     15.84 o 
 -12   8   1      125.97      129.18     20.45 o 
 -11   8   1       58.75       38.01     15.31 o 
 -10   8   1      209.39      210.68     21.25 o 
  -9   8   1        5.63       -8.39     10.01 o 
  -8   8   1        7.93        0.96      9.68 o 
  -7   8   1      272.03      277.30     17.76 o 
  -6   8   1       65.25       76.19     11.37 o 
  -5   8   1      487.73      546.81     24.39 o 
  -4   8   1       41.31       29.64      8.51 o 
  -3   8   1       96.97      102.73      9.89 o 
  -2   8   1      322.79      365.37     16.07 o 
  -1   8   1      608.38      607.82     31.49 o 
   0   8   1      128.02      126.39     13.83 o 
   1   8   1       22.04       19.46     10.07 o 
   2   8   1      128.24      161.13     15.02 o 
   3   8   1      300.23      292.90     19.56 o 
   4   8   1      180.47      174.18     16.03 o 
   5   8   1       67.13       70.78     12.42 o 
   6   8   1       79.79       91.61     13.51 o 
   7   8   1       34.27       33.61     12.27 o 
   8   8   1      403.33      399.96     25.89 o 
   9   8   1      479.33      507.00     29.99 o 
  10   8   1       23.01       37.14     14.22 o 
  11   8   1       72.16       89.18     16.37 o 
  12   8   1       76.09       80.29     32.41 o 
 -10   9   1      101.45       91.09     18.82 o 
  -9   9   1      118.67      114.19     17.55 o 
  -8   9   1       51.92       67.82     13.55 o 
  -7   9   1        2.25        2.21     10.59 o 
  -6   9   1       21.72       27.01     12.46 o 
  -5   9   1       79.80       71.81     14.66 o 
  -4   9   1      112.48      145.71     16.74 o 
  -3   9   1      203.50      227.64     59.13 o 
  -2   9   1       25.48       43.30     16.15 o 
  -1   9   1        5.67       -0.03     10.52 o 
   0   9   1       24.29       36.61     12.04 o 
   1   9   1      171.19      207.17     17.93 o 
   2   9   1      384.84      454.29     25.90 o 
   3   9   1       42.35       45.14     13.85 o 
   4   9   1        1.21       -6.57     10.77 o 
   5   9   1        7.09        5.64     16.89 o 
   6   9   1      230.62      206.47     41.43 o 
   7   9   1      324.67      359.82     30.25 o 
   8   9   1       52.11       44.19     17.18 o 
   9   9   1       10.19        0.51     16.38 o 
  -5  10   1      560.09      553.99     41.20 o 
  -4  10   1       46.34       25.98     19.27 o 
  -3  10   1      249.90      255.99     28.09 o 
  -2  10   1      523.97      547.56     40.22 o 
  -1  10   1      593.53      645.04     53.53 o 
   0  10   1      310.75      363.46     54.21 o 
   1  10   1       10.90       14.20     13.23 o 
   2  10   1      290.44      320.06     24.02 o 
   3  10   1      325.30      363.59     25.12 o 
   4  10   1      261.88      290.13     23.44 o 
   5  10   1      166.29      188.48     38.82 o 
 -19   0   2      412.44      551.91     93.25 o 
 -18   0   2      231.01      260.25     30.69 o 
 -17   0   2      638.56      674.20     43.52 o 
 -16   0   2      393.68      428.00     33.27 o 
 -15   0   2       73.06       74.71     14.90 o 
 -14   0   2     1269.61     1329.76     54.86 o 
 -13   0   2      653.28      688.08     37.28 o 
 -12   0   2     3927.51     3810.12    114.79 o 
 -11   0   2     3873.89     3351.96    209.63 o 
 -10   0   2       74.01       56.59      8.21 o 
  -9   0   2     3230.13     2947.96     88.78 o 
  -8   0   2     7381.98     7346.31    212.42 o 
  -7   0   2     6056.61     6047.95    175.26 o 
  -6   0   2     3958.37     4005.58    116.90 o 
  -5   0   2      784.85      865.20     31.36 o 
  -4   0   2     4203.10     4124.67    137.98 o 
  -3   0   2     9757.97     9461.71    524.18 o 
  -2   0   2    11180.94    10598.27    409.48 o 
  -1   0   2     2792.26     2729.80    161.19 o 
   0   0   2      222.30      236.76     17.82 o 
   1   0   2     2715.31     2769.82     91.54 o 
   2   0   2    21097.99    21152.60    598.14 o 
   3   0   2     5460.44     5432.15    178.07 o 
   4   0   2     4095.69     4300.45    141.43 o 
   5   0   2       82.39      109.36     11.65 o 
   6   0   2      553.96      522.65     20.06 o 
   7   0   2     7031.46     6898.28    227.65 o 
   8   0   2     2601.29     2515.64    104.21 o 
   9   0   2     2131.83     1867.63     81.56 o 
  10   0   2      158.41      125.38     13.96 o 
  11   0   2      471.15      468.52     28.32 o 
  12   0   2     1137.20     1154.67     55.78 o 
  13   0   2     1906.07     2045.42    104.81 o 
  14   0   2      579.41      648.29     97.22 o 
  15   0   2      199.19      215.24     35.95 o 
  16   0   2      106.39      100.16     30.45 o 
  17   0   2      391.59      284.67     43.05 o 
  18   0   2      444.16      501.14     58.23 o 
 -19   1   2       82.12       73.35     17.48 o 
 -18   1   2        3.01      -13.12     11.70 o 
 -17   1   2       32.70       37.51     12.38 o 
 -16   1   2      171.16      196.99     15.02 o 
 -15   1   2      332.30      345.25     14.63 o 
 -14   1   2      165.93      185.23     10.08 o 
 -13   1   2        1.34        6.95      5.30 o 
 -12   1   2       96.19       87.20      8.20 o 
 -11   1   2       96.06      105.95      8.65 o 
 -10   1   2      986.92     1025.31     23.73 o 
  -9   1   2      753.39      730.65     21.03 o 
  -8   1   2      141.40      136.47      6.09 o 
  -7   1   2      104.32      109.28      6.43 o 
  -6   1   2      415.08      402.28     10.26 o 
  -5   1   2     3549.30     3636.85     79.66 o 
  -4   1   2     1457.44     1513.12     32.19 o 
  -3   1   2      196.18      196.58      5.50 o 
  -2   1   2      378.45      376.54      9.06 o 
  -1   1   2      808.68      808.54     35.27 o 
   0   1   2     1748.01     1757.64     51.91 o 
   1   1   2     1159.57     1225.26     36.62 o 
   2   1   2     2159.82     2383.09     69.16 o 
   3   1   2       60.88       56.41      3.18 o 
   4   1   2     1343.93     1368.40     40.93 o 
   5   1   2     1368.50     1403.78     37.61 o 
   6   1   2     1594.31     1493.92     40.90 o 
   7   1   2      467.90      448.82     18.57 o 
   8   1   2      169.10      173.72      8.66 o 
   9   1   2      983.30      950.12     28.19 o 
  10   1   2      289.31      256.73     14.47 o 
  11   1   2      422.21      398.90     26.16 o 
  12   1   2       53.17       34.20     11.39 o 
  13   1   2        1.96        2.09      9.37 o 
  14   1   2      138.16      145.49     15.48 o 
  15   1   2      188.83      185.27     18.17 o 
  16   1   2      163.52      179.04     19.40 o 
  17   1   2        7.50       -5.46     17.94 o 
  18   1   2        0.11       11.50     30.03 o 
 -19   2   2      152.68      151.62     24.73 o 
 -18   2   2       77.15       58.01     15.11 o 
 -17   2   2      196.92      206.28     18.62 o 
 -16   2   2       92.92      123.00     12.54 o 
 -15   2   2       21.11       21.09      7.70 o 
 -14   2   2      498.37      521.05     17.93 o 
 -13   2   2      117.78      122.93      8.08 o 
 -12   2   2     1232.66     1203.57     35.87 o 
 -11   2   2     1575.86     1572.75     36.27 o 
 -10   2   2       50.63       43.34      5.23 o 
  -9   2   2     1002.62      959.84     22.24 o 
  -8   2   2     2554.04     2484.84     50.85 o 
  -7   2   2     2171.34     2205.48     45.19 o 
  -6   2   2     1681.73     1746.20     38.38 o 
  -5   2   2      519.26      562.07     13.29 o 
  -4   2   2     2450.10     2537.43     52.91 o 
  -3   2   2     1758.30     1762.09     33.83 o 
  -2   2   2     4053.29     4109.85     81.97 o 
  -1   2   2      296.21      304.03      9.47 o 
   0   2   2      122.81      132.09      7.79 o 
   1   2   2     1032.87     1113.07     34.06 o 
   2   2   2     4420.90     4597.63    132.34 o 
   3   2   2     1568.48     1547.48     41.56 o 
   4   2   2     1858.65     1904.29     50.63 o 
   5   2   2       56.42       59.51      4.58 o 
   6   2   2      115.55      103.59      6.93 o 
   7   2   2     2744.02     2510.93     83.05 o 
   8   2   2      613.46      589.10     21.57 o 
   9   2   2      589.96      620.63     23.17 o 
  10   2   2       75.54       70.10     11.29 o 
  11   2   2      162.41      166.84     22.39 o 
  12   2   2      276.70      309.00     20.13 o 
  13   2   2      553.32      488.03     54.70 o 
  14   2   2      175.09      170.76     17.08 o 
  15   2   2      166.26      151.34     40.58 o 
  16   2   2       23.73       28.73     21.20 o 
  17   2   2      179.36      188.37     19.65 o 
  18   2   2      136.68      129.66     52.85 o 
 -18   3   2        2.70        6.58     13.16 o 
 -17   3   2      158.35      178.85     16.47 o 
 -16   3   2      646.34      698.58     31.39 o 
 -15   3   2     1287.24     1215.47     59.37 o 
 -14   3   2      585.87      585.93     26.28 o 
 -13   3   2        5.91        2.65      5.98 o 
 -12   3   2      470.56      477.63     15.88 o 
 -11   3   2      343.82      338.47     12.52 o 
 -10   3   2     3857.83     3716.77     80.23 o 
  -9   3   2     2554.76     2487.37     54.73 o 
  -8   3   2      456.45      445.20     13.38 o 
  -7   3   2      409.53      382.24     11.83 o 
  -6   3   2     2068.08     2041.41     44.51 o 
  -5   3   2     9431.83     9496.67    199.80 o 
  -4   3   2     4821.92     4643.31     93.61 o 
  -3   3   2      683.54      691.37     18.96 o 
  -2   3   2      727.68      745.44     18.38 o 
  -1   3   2     3441.26     3465.37     81.30 o 
   0   3   2     5106.92     5202.05    120.23 o 
   1   3   2     4213.99     4472.55    112.97 o 
   2   3   2     7287.51     7913.19    202.38 o 
   3   3   2      275.77      283.24     10.63 o 
   4   3   2     5495.79     5729.71    164.93 o 
   5   3   2     4506.31     4446.34    128.88 o 
   6   3   2     6030.86     5896.31    152.48 o 
   7   3   2     1710.75     1669.55     45.94 o 
   8   3   2      643.08      695.82     25.26 o 
   9   3   2     4124.89     4332.36    127.57 o 
  10   3   2      914.15      945.63     35.38 o 
  11   3   2     1694.16     1677.66     54.21 o 
  12   3   2      221.88      240.44     22.77 o 
  13   3   2       13.24       16.28     14.12 o 
  14   3   2      494.21      458.20     52.07 o 
  15   3   2      745.19      674.29     69.39 o 
  16   3   2      604.83      632.77     34.60 o 
  17   3   2       37.31       28.87     14.57 o 
 -17   4   2       39.62       22.27     12.09 o 
 -16   4   2       72.49       97.25     14.38 o 
 -15   4   2        4.73       19.64     10.90 o 
 -14   4   2       13.08       10.76      9.45 o 
 -13   4   2      214.77      210.68     11.87 o 
 -12   4   2      204.56      192.42     13.42 o 
 -11   4   2        2.91        5.86      5.66 o 
 -10   4   2       18.69       31.07      5.96 o 
  -9   4   2      152.88      167.82      9.62 o 
  -8   4   2      107.46      124.06      8.30 o 
  -7   4   2      179.06      164.86      8.75 o 
  -6   4   2        4.44        5.43      5.00 o 
  -5   4   2      299.56      333.15     10.84 o 
  -4   4   2       89.96      116.92      6.59 o 
  -3   4   2     1422.89     1483.62     37.02 o 
  -2   4   2      268.18      281.53     11.87 o 
  -1   4   2      705.81      718.09     18.10 o 
   0   4   2        7.05        6.98      2.65 o 
   1   4   2       61.51       72.54      4.10 o 
   2   4   2     1524.76     1523.08     41.26 o 
   3   4   2      279.09      272.89     15.90 o 
   4   4   2        7.54       12.17      4.30 o 
   5   4   2        5.34       -4.45      3.92 o 
   6   4   2       45.11       47.45      5.72 o 
   7   4   2       15.88       19.43      6.37 o 
   8   4   2      369.23      408.42     18.05 o 
   9   4   2      281.03      300.64     21.04 o 
  10   4   2        4.66        7.36      6.87 o 
  11   4   2        5.76        0.49      7.38 o 
  12   4   2      184.39      177.77     16.61 o 
  13   4   2      176.48      175.92     19.85 o 
  14   4   2       52.32       39.03     13.66 o 
  15   4   2       96.54      105.60     17.46 o 
  16   4   2       18.83       32.30     14.55 o 
  17   4   2        2.32      -18.66     15.61 o 
 -16   5   2      201.61      215.28     23.07 o 
 -15   5   2      423.00      395.16     36.96 o 
 -14   5   2      175.27      209.03     17.80 o 
 -13   5   2        1.52        0.24      8.63 o 
 -12   5   2      261.84      241.99     20.15 o 
 -11   5   2       80.07       76.01      8.86 o 
 -10   5   2     1450.29     1414.35     39.01 o 
  -9   5   2      813.62      811.80     24.99 o 
  -8   5   2       71.00       50.48      6.94 o 
  -7   5   2      167.33      152.39      8.19 o 
  -6   5   2     1094.49     1082.30     29.30 o 
  -5   5   2     1891.11     1859.25     46.48 o 
  -4   5   2     1382.45     1330.08     34.34 o 
  -3   5   2      236.86      245.85      9.94 o 
  -2   5   2      112.37      110.38      9.42 o 
  -1   5   2     1327.50     1374.71     32.33 o 
   0   5   2     1362.12     1340.87     31.39 o 
   1   5   2     1232.61     1233.51     29.22 o 
   2   5   2     3465.01     3777.72     99.50 o 
   3   5   2      221.44      245.36     11.98 o 
   4   5   2     2208.47     2341.94     63.88 o 
   5   5   2     1396.94     1414.85     40.73 o 
   6   5   2     2188.15     2196.28     60.57 o 
   7   5   2      801.01      814.21     29.51 o 
   8   5   2      319.20      365.42     17.55 o 
   9   5   2     1855.90     1953.15     71.11 o 
  10   5   2      185.98      196.09     13.85 o 
  11   5   2      694.43      779.54     30.67 o 
  12   5   2       99.86       83.96     13.81 o 
  13   5   2       17.96       25.94     12.86 o 
  14   5   2      137.18      147.10     22.64 o 
  15   5   2      284.93      280.23     29.48 o 
  16   5   2      183.76      207.69     35.33 o 
 -15   6   2       16.59       17.80     16.82 o 
 -14   6   2      319.08      334.81     29.30 o 
 -13   6   2      540.96      586.48     33.31 o 
 -12   6   2     1202.63     1210.21     39.31 o 
 -11   6   2      492.10      460.13     20.22 o 
 -10   6   2        0.01        1.84      6.60 o 
  -9   6   2      957.60      950.47     26.51 o 
  -8   6   2     1407.98     1378.36     44.81 o 
  -7   6   2     1665.63     1664.22     40.71 o 
  -6   6   2      392.25      379.55     15.83 o 
  -5   6   2       71.46       76.49      7.50 o 
  -4   6   2      249.63      264.90     11.14 o 
  -3   6   2     4007.50     4102.67     97.01 o 
  -2   6   2     2523.91     2561.18     62.06 o 
  -1   6   2     1269.32     1250.02     30.27 o 
   0   6   2        0.32       -0.18      4.02 o 
   1   6   2      669.66      677.24     19.99 o 
   2   6   2     4702.91     4734.73    111.47 o 
   3   6   2     1430.87     1413.90     37.42 o 
   4   6   2      320.76      331.41     13.10 o 
   5   6   2        0.42       -7.57      5.65 o 
   6   6   2      150.48      161.49     10.43 o 
   7   6   2      807.33      806.40     30.27 o 
   8   6   2     1212.29     1251.34     43.05 o 
   9   6   2     1050.84     1094.44     39.05 o 
  10   6   2        7.50        1.49      9.82 o 
  11   6   2       65.28       74.20     13.43 o 
  12   6   2      568.46      619.26     32.53 o 
  13   6   2      841.87      895.49     52.35 o 
  14   6   2      274.66      284.91     29.43 o 
  15   6   2       19.63       35.15     19.54 o 
 -14   7   2        8.06        8.89     15.02 o 
 -13   7   2       11.73       23.16     19.81 o 
 -12   7   2        6.84       12.16     12.62 o 
 -11   7   2       36.85       22.38      9.80 o 
 -10   7   2        0.41      -13.60      7.98 o 
  -9   7   2        4.82       12.00      7.96 o 
  -8   7   2       38.92       32.16      7.80 o 
  -7   7   2        0.99       -0.63      6.16 o 
  -6   7   2       38.63       38.76      7.04 o 
  -5   7   2      286.15      257.01     11.88 o 
  -4   7   2       29.53       19.43      6.14 o 
  -3   7   2        3.15       11.29      5.57 o 
  -2   7   2       30.76       32.79      6.27 o 
  -1   7   2        0.20       -0.76      5.52 o 
   0   7   2      101.13      100.55      7.65 o 
   1   7   2       36.94       37.27      6.19 o 
   2   7   2      297.04      310.04     12.44 o 
   3   7   2       34.93       34.18      6.03 o 
   4   7   2        5.45        8.32      5.49 o 
   5   7   2       23.22       20.39     10.55 o 
   6   7   2        0.21       15.90     12.11 o 
   7   7   2       19.60       15.08     10.62 o 
   8   7   2       12.93        4.01     10.45 o 
   9   7   2       22.28       27.52     11.91 o 
  10   7   2       67.33       56.16     13.24 o 
  11   7   2        0.07       -0.19     11.23 o 
  12   7   2        0.16       14.54     12.09 o 
  13   7   2        9.09        0.48     16.57 o 
 -12   8   2      425.55      412.35     29.69 o 
 -11   8   2      282.93      258.15     23.52 o 
 -10   8   2       10.90       27.47     12.15 o 
  -9   8   2      423.04      393.28     19.48 o 
  -8   8   2      572.99      575.81     23.41 o 
  -7   8   2      782.52      775.40     27.69 o 
  -6   8   2      232.02      213.26     12.04 o 
  -5   8   2        4.02        1.11      6.62 o 
  -4   8   2      243.24      266.99     13.61 o 
  -3   8   2     1409.26     1363.90     53.96 o 
  -2   8   2      942.01      892.37     33.10 o 
  -1   8   2      280.44      282.43     27.56 o 
   0   8   2        3.93       -2.09      7.57 o 
   1   8   2      275.65      295.94     16.60 o 
   2   8   2     1427.73     1418.09     56.01 o 
   3   8   2      479.57      517.11     27.45 o 
   4   8   2      122.68      142.71     15.54 o 
   5   8   2        1.64        0.37     12.34 o 
   6   8   2       61.08       63.64     15.73 o 
   7   8   2      338.28      390.54     29.76 o 
   8   8   2      359.56      359.04     29.10 o 
   9   8   2      299.56      286.32     26.94 o 
  10   8   2       18.61       13.47     13.44 o 
  11   8   2       11.21       31.85     14.32 o 
  -9   9   2      177.30      177.31     18.08 o 
  -8   9   2       56.03       43.56     12.78 o 
  -7   9   2       16.64       17.88     11.35 o 
  -6   9   2       29.55       31.13     13.01 o 
  -5   9   2     1347.71     1341.70     55.85 o 
  -4   9   2      409.08      403.73     21.14 o 
  -3   9   2       79.87       74.02     11.96 o 
  -2   9   2       87.83       97.85     14.95 o 
  -1   9   2      258.37      289.92     27.75 o 
   0   9   2      787.04      892.73     45.34 o 
   1   9   2      449.31      467.74     26.87 o 
   2   9   2       17.38       17.37     11.99 o 
   3   9   2        0.67        3.46     11.71 o 
   4   9   2      319.87      313.15     26.97 o 
   5   9   2      402.04      414.42     31.46 o 
   6   9   2      378.94      379.68     30.25 o 
   7   9   2       88.94       61.65     28.26 o 
   8   9   2       17.86       32.65     16.58 o 
  -5  10   2       52.94       23.29     20.54 o 
  -4  10   2       63.27       61.70     22.03 o 
  -3  10   2        2.29       -2.84     25.09 o 
  -2  10   2        7.10       17.47     17.69 o 
  -1  10   2        8.88       24.69     13.99 o 
   0  10   2       17.52       15.44     14.07 o 
   1  10   2        6.12        0.29     13.29 o 
   2  10   2        2.95      -12.46     12.71 o 
   3  10   2        0.50       -3.69     15.54 o 
   4  10   2        0.07      -14.95     15.21 o 
 -18   1   3      215.82      228.88     32.18 o 
 -17   1   3      897.59      918.71     45.36 o 
 -16   1   3      451.22      454.63     27.65 o 
 -15   1   3      458.64      476.45     22.96 o 
 -14   1   3        1.92       -0.37      6.51 o 
 -13   1   3      451.51      468.29     17.21 o 
 -12   1   3     2145.48     2123.41     47.63 o 
 -11   1   3      121.87      127.51      7.77 o 
 -10   1   3     2468.82     2348.43     51.32 o 
  -9   1   3     1498.99     1467.26     33.39 o 
  -8   1   3      956.36      974.27     22.99 o 
  -7   1   3     3598.57     3393.10     75.41 o 
  -6   1   3     5385.13     5290.88    108.70 o 
  -5   1   3     5786.52     5850.23    119.57 o 
  -4   1   3     2857.80     3075.76     67.66 o 
  -3   1   3     6208.89     6489.27    139.21 o 
  -2   1   3     6325.67     6287.85    133.76 o 
  -1   1   3     6957.53     7044.43    204.73 o 
   0   1   3     3946.03     4012.72     94.96 o 
   1   1   3      162.28      167.04      6.27 o 
   2   1   3       71.87      115.80      4.71 o 
   3   1   3     4303.66     4322.55    100.98 o 
   4   1   3    11523.69    12228.47    261.82 o 
   5   1   3     2486.67     2413.42     62.88 o 
   6   1   3      800.74      811.02     23.31 o 
   7   1   3      296.28      304.29     11.21 o 
   8   1   3     2985.82     2866.21     84.29 o 
   9   1   3     6565.07     5975.35    247.28 o 
  10   1   3       97.33       88.11     13.85 o 
  11   1   3       33.69       24.84      9.55 o 
  12   1   3       31.48       22.99     10.17 o 
  13   1   3      717.94      640.94     38.83 o 
  14   1   3      542.37      465.38     99.89 o 
  15   1   3      305.40      282.14     30.05 o 
  16   1   3       47.33       48.49     20.48 o 
  17   1   3        4.65      -33.50     16.75 o 
 -18   2   3      231.86      208.85     30.39 o 
 -17   2   3      103.16       99.26     15.21 o 
 -16   2   3        1.53       13.14      8.50 o 
 -15   2   3      262.43      267.22     15.55 o 
 -14   2   3     1402.72     1458.09     56.46 o 
 -13   2   3     1154.87     1206.45     30.77 o 
 -12   2   3      333.51      347.75     13.38 o 
 -11   2   3        7.21        1.91      5.16 o 
 -10   2   3     1950.16     1872.45     49.34 o 
  -9   2   3     2757.27     2615.06     51.37 o 
  -8   2   3     3208.60     2950.03     58.74 o 
  -7   2   3      195.09      182.50      6.61 o 
  -6   2   3       15.01       12.38      3.62 o 
  -5   2   3     2544.54     2599.49     54.47 o 
  -4   2   3     2628.06     2640.51     51.86 o 
  -3   2   3     5071.45     5233.57    105.34 o 
  -2   2   3     1160.89     1134.68     28.25 o 
  -1   2   3       53.54       42.27      4.12 o 
   0   2   3     2451.35     2434.01    119.62 o 
   1   2   3     3738.07     3563.47     92.88 o 
   2   2   3     4297.38     4238.29    110.06 o 
   3   2   3      770.58      769.91     22.46 o 
   4   2   3        0.14        3.13      3.19 o 
   5   2   3     1280.03     1303.03     40.48 o 
   6   2   3     1828.10     1827.75     55.86 o 
   7   2   3     1815.81     1778.60     54.86 o 
   8   2   3     1369.99     1354.42     62.85 o 
   9   2   3      108.54      127.89     16.16 o 
  10   2   3      528.76      501.74     52.23 o 
  11   2   3     1787.93     1773.58     66.70 o 
  12   2   3      577.52      582.46     30.11 o 
  13   2   3      668.98      636.84     67.21 o 
  14   2   3        1.91        7.29     11.15 o 
  15   2   3      161.03      150.27     20.96 o 
  16   2   3      370.13      375.44     35.64 o 
  17   2   3      163.56      165.73     50.78 o 
 -18   3   3       65.88       90.81     14.28 o 
 -17   3   3       57.04       53.02     12.05 o 
 -16   3   3        1.04       -1.39     11.10 o 
 -15   3   3        0.89       -3.56      7.07 o 
 -14   3   3        5.89       13.05      7.03 o 
 -13   3   3       26.39       22.40      9.30 o 
 -12   3   3      124.19      106.95      8.51 o 
 -11   3   3       78.70       62.41      7.12 o 
 -10   3   3      105.44      100.34      7.39 o 
  -9   3   3      157.19      159.33     10.28 o 
  -8   3   3      102.70      104.69     10.36 o 
  -7   3   3       72.51       62.58      6.99 o 
  -6   3   3      270.62      255.79      9.39 o 
  -5   3   3      123.45      110.26      6.47 o 
  -4   3   3      182.28      206.44      7.73 o 
  -3   3   3      412.74      433.77     12.05 o 
  -2   3   3      327.44      353.20     10.72 o 
  -1   3   3       83.63       84.46      4.96 o 
   0   3   3      185.03      162.37      6.51 o 
   1   3   3       84.53       90.89      5.94 o 
   2   3   3      189.24      203.62     10.07 o 
   3   3   3      263.04      272.11     10.79 o 
   4   3   3      442.79      481.10     16.13 o 
   5   3   3       45.29       42.61      5.73 o 
   6   3   3       83.18       75.10      7.28 o 
   7   3   3        1.11        1.97      5.08 o 
   8   3   3      161.70      156.14     13.15 o 
   9   3   3      685.62      616.50     23.92 o 
  10   3   3       42.60       35.40      9.82 o 
  11   3   3        1.19        7.71      9.43 o 
  12   3   3        0.81       -4.33      9.62 o 
  13   3   3       78.69       74.36     14.54 o 
  14   3   3        2.89      -12.11     11.34 o 
  15   3   3        1.16       12.89     12.85 o 
  16   3   3        0.13      -12.60     13.25 o 
  17   3   3       38.90       33.69     16.60 o 
 -17   4   3      113.21      118.72     21.56 o 
 -16   4   3       20.07        7.18     11.83 o 
 -15   4   3      333.10      370.88     19.98 o 
 -14   4   3     1486.17     1575.26     39.50 o 
 -13   4   3     1124.16     1122.34     29.88 o 
 -12   4   3      237.74      244.09     11.65 o 
 -11   4   3        3.74       -0.18      5.64 o 
 -10   4   3     2092.57     2055.62     47.32 o 
  -9   4   3     2673.48     2662.88     59.12 o 
  -8   4   3     3132.53     3108.97     67.37 o 
  -7   4   3      273.73      278.25     11.59 o 
  -6   4   3       35.90       38.34      5.81 o 
  -5   4   3     2661.46     2536.93     62.93 o 
  -4   4   3     3686.63     3614.99     87.25 o 
  -3   4   3     3717.67     3653.39     81.55 o 
  -2   4   3     1128.46     1114.59     27.18 o 
  -1   4   3      158.06      170.97      7.34 o 
   0   4   3     2258.38     2322.11     47.79 o 
   1   4   3     3557.78     3725.96     80.34 o 
   2   4   3     3147.55     3152.31     83.57 o 
   3   4   3      722.70      709.09     29.54 o 
   4   4   3       32.83       43.15      5.57 o 
   5   4   3     1203.40     1119.04     48.08 o 
   6   4   3     1831.67     1777.79     92.72 o 
   7   4   3     1742.02     1704.56     79.75 o 
   8   4   3     1503.59     1439.91     47.11 o 
   9   4   3      130.82      121.53     10.62 o 
  10   4   3      517.88      536.25     27.46 o 
  11   4   3     1850.52     1967.74     73.96 o 
  12   4   3      549.40      604.93     31.31 o 
  13   4   3      752.63      808.89     38.69 o 
  14   4   3        0.21        6.93     12.29 o 
  15   4   3      142.09      140.15     39.10 o 
  16   4   3      360.11      328.56     26.48 o 
 -16   5   3      253.06      262.68     21.07 o 
 -15   5   3      255.61      285.49     21.17 o 
 -14   5   3        6.80       14.39     10.55 o 
 -13   5   3       89.45      105.57     11.24 o 
 -12   5   3      446.30      426.69     22.24 o 
 -11   5   3      526.75      482.93     24.72 o 
 -10   5   3      530.48      537.23     19.59 o 
  -9   5   3       81.30       80.94      8.54 o 
  -8   5   3       90.67       95.62      8.41 o 
  -7   5   3     1189.81     1158.22     30.06 o 
  -6   5   3      918.71      874.59     25.32 o 
  -5   5   3     1506.62     1475.01     38.49 o 
  -4   5   3      108.39      101.27      7.32 o 
  -3   5   3      259.30      245.39      9.88 o 
  -2   5   3     1011.21     1003.05     27.46 o 
  -1   5   3     2276.14     2194.07     54.18 o 
   0   5   3      770.98      746.56     21.56 o 
   1   5   3      472.65      458.07     15.06 o 
   2   5   3      252.63      255.95     11.89 o 
   3   5   3      611.52      636.79     21.21 o 
   4   5   3     2959.40     2816.56     75.78 o 
   5   5   3      628.98      610.78     46.36 o 
   6   5   3       56.48       53.05     12.33 o 
   7   5   3      143.98      147.34     13.73 o 
   8   5   3      602.40      599.49     24.68 o 
   9   5   3      682.59      690.73     27.53 o 
  10   5   3      259.22      277.94     16.61 o 
  11   5   3       31.19       16.98     11.26 o 
  12   5   3       25.19       26.06     13.08 o 
  13   5   3       72.33       61.21     15.02 o 
  14   5   3      292.33      286.36     23.75 o 
  15   5   3      226.66      264.19     39.89 o 
 -15   6   3       54.39       28.18     15.05 o 
 -14   6   3      154.93      210.33     21.95 o 
 -13   6   3       46.14       41.76     11.60 o 
 -12   6   3        0.53       -0.16      8.53 o 
 -11   6   3        0.68        1.49      7.19 o 
 -10   6   3      244.04      242.44     12.41 o 
  -9   6   3      185.65      205.28     11.13 o 
  -8   6   3      268.33      268.38     12.70 o 
  -7   6   3       23.35       18.92      6.62 o 
  -6   6   3        1.67        1.67      5.76 o 
  -5   6   3      560.57      575.53     19.14 o 
  -4   6   3      812.11      818.00     24.35 o 
  -3   6   3       21.12       16.52      5.49 o 
  -2   6   3       27.20       24.84      7.86 o 
  -1   6   3       65.31       55.53      6.54 o 
   0   6   3      204.84      198.90      9.85 o 
   1   6   3      219.70      220.82     10.46 o 
   2   6   3       14.00       22.94      5.62 o 
   3   6   3       40.23       36.81      6.72 o 
   4   6   3      239.42      219.70     11.99 o 
   5   6   3      143.09      137.02     19.24 o 
   6   6   3      136.60      110.35     10.99 o 
   7   6   3      176.32      166.98     13.31 o 
   8   6   3      155.97      151.21     14.19 o 
   9   6   3       24.83       24.58     10.15 o 
  10   6   3       49.67       38.78     10.42 o 
  11   6   3      174.43      206.74     30.91 o 
  12   6   3       18.71        8.93     13.92 o 
  13   6   3       89.14       86.22     20.70 o 
  14   6   3        0.35        3.10     16.40 o 
 -13   7   3      156.62      142.55     19.59 o 
 -12   7   3      599.29      584.52     39.71 o 
 -11   7   3      310.01      263.07     25.31 o 
 -10   7   3      542.86      533.03     20.70 o 
  -9   7   3      164.68      174.24     12.18 o 
  -8   7   3      234.24      238.38     14.14 o 
  -7   7   3     1138.18     1127.71     30.65 o 
  -6   7   3      961.89      984.10     31.61 o 
  -5   7   3     1509.93     1496.96     40.28 o 
  -4   7   3      188.35      176.59     10.46 o 
  -3   7   3      402.96      423.89     17.23 o 
  -2   7   3     1135.67     1117.59     34.16 o 
  -1   7   3     2362.91     2343.28     58.72 o 
   0   7   3     1020.66     1029.26     29.26 o 
   1   7   3      240.43      231.81     11.30 o 
   2   7   3      130.91      137.38      9.27 o 
   3   7   3      906.18      909.54     26.55 o 
   4   7   3     3443.29     3378.20    102.14 o 
   5   7   3      593.54      579.79     24.59 o 
   6   7   3       46.62       54.96     16.63 o 
   7   7   3       82.88       98.63     13.05 o 
   8   7   3      840.53      925.24     47.79 o 
   9   7   3     1171.60     1211.60     51.63 o 
  10   7   3      143.10      156.58     26.61 o 
  11   7   3       19.82       31.93     21.99 o 
  12   7   3       10.10       -5.98     15.73 o 
 -11   8   3        0.06      -11.57     11.58 o 
 -10   8   3       99.77      119.75     16.83 o 
  -9   8   3      278.61      317.94     21.14 o 
  -8   8   3      184.20      185.23     12.77 o 
  -7   8   3       14.01       10.99      8.39 o 
  -6   8   3       26.73       24.67      8.11 o 
  -5   8   3        4.07       -4.64      7.50 o 
  -4   8   3        7.04       -2.30      7.52 o 
  -3   8   3     1192.44     1174.04     44.70 o 
  -2   8   3      169.58      160.47     14.89 o 
  -1   8   3        2.91      -10.73      6.77 o 
   0   8   3      117.13      119.25     10.13 o 
   1   8   3      275.19      268.71     14.61 o 
   2   8   3     1104.75     1098.30     35.27 o 
   3   8   3       59.37       56.04      9.29 o 
   4   8   3      332.40      308.28     17.33 o 
   5   8   3       25.39       21.27     30.21 o 
   6   8   3      132.64      149.46     19.52 o 
   7   8   3       68.73       54.87     18.85 o 
   8   8   3       80.15      107.25     19.09 o 
   9   8   3        3.18       -3.26     18.33 o 
  10   8   3       23.86       31.08     16.47 o 
  -8   9   3       87.15       80.21     16.91 o 
  -7   9   3      106.19      129.69     17.94 o 
  -6   9   3       48.20       33.34     11.38 o 
  -5   9   3      193.32      221.25     24.43 o 
  -4   9   3       47.09       50.57     13.12 o 
  -3   9   3       56.34       80.46     12.52 o 
  -2   9   3      116.93      142.79     21.63 o 
  -1   9   3      351.34      381.86     22.13 o 
   0   9   3      227.78      217.09     16.53 o 
   1   9   3        7.08       13.43     14.94 o 
   2   9   3       18.39       25.71     13.82 o 
   3   9   3      190.88      172.48     22.02 o 
   4   9   3      491.96      499.25     35.15 o 
   5   9   3       46.04       36.81     16.30 o 
   6   9   3        1.15       10.79     15.91 o 
   7   9   3        0.33       -9.16     24.17 o 
  -2  10   3      117.85       94.12     17.34 o 
  -1  10   3        6.30       -0.84     17.67 o 
   0  10   3      152.45      172.58     19.29 o 
   1  10   3      309.39      365.13     26.25 o 
 -18   0   4       98.80       85.76     21.04 o 
 -17   0   4       63.08       60.98     39.34 o 
 -16   0   4      850.39      872.18     42.31 o 
 -15   0   4     1547.94     1529.13    115.27 o 
 -14   0   4     1153.40     1008.59     85.70 o 
 -13   0   4      412.82      388.38     29.16 o 
 -12   0   4      678.52      691.10     27.74 o 
 -11   0   4     1886.54     1908.52     61.08 o 
 -10   0   4     5028.04     5026.29    148.41 o 
  -9   0   4      889.16      897.72     31.29 o 
  -8   0   4      934.94      898.11     30.73 o 
  -7   0   4      448.85      444.50     27.33 o 
  -6   0   4     3479.41     3315.55    103.99 o 
  -5   0   4     4219.46     4013.83    116.70 o 
  -4   0   4     4239.74     4139.96    120.18 o 
  -3   0   4     1398.04     1396.32     42.29 o 
  -2   0   4      122.16      161.08     12.18 o 
  -1   0   4     7800.91     8230.19    336.84 o 
   0   0   4     5950.38     5954.09    244.71 o 
   1   0   4     5304.45     5290.52    152.30 o 
   2   0   4      573.75      489.94     16.94 o 
   3   0   4      250.81      250.91     10.28 o 
   4   0   4      866.04      763.58     28.26 o 
   5   0   4     4375.50     4165.30    138.51 o 
   6   0   4     3777.63     4011.16    163.26 o 
   7   0   4      583.06      587.81     48.37 o 
   8   0   4      209.60      235.85     16.72 o 
   9   0   4      437.12      384.12     38.70 o 
  10   0   4     3387.50     3010.57    188.89 o 
  11   0   4     4425.87     3905.83    241.54 o 
  12   0   4        8.83      -10.36     17.78 o 
  13   0   4        0.51       -0.12     19.37 o 
  14   0   4      394.23      337.84     46.95 o 
  16   0   4      317.38      351.08     48.91 o 
  17   0   4       18.36       -6.90     28.94 o 
 -18   1   4       76.39       82.68     18.01 o 
 -17   1   4      164.67      183.04     13.96 o 
 -16   1   4       69.51       76.81      9.92 o 
 -15   1   4        0.32        1.66      8.06 o 
 -14   1   4       90.09       82.48      9.09 o 
 -13   1   4      304.66      303.48     18.65 o 
 -12   1   4      458.03      432.96     14.68 o 
 -11   1   4       82.25       88.85      8.56 o 
 -10   1   4        7.17       18.44      4.92 o 
  -9   1   4        3.27        2.35      5.06 o 
  -8   1   4     1104.41     1074.36     25.29 o 
  -7   1   4     1169.29     1146.21     26.40 o 
  -6   1   4      733.01      693.31     17.14 o 
  -5   1   4        2.76        4.31      2.82 o 
  -4   1   4       44.39       34.01      3.15 o 
  -3   1   4     2813.99     2859.74     53.13 o 
  -2   1   4     1566.09     1545.86     31.41 o 
  -1   1   4      541.88      541.57     19.45 o 
   0   1   4        3.84        5.33      3.19 o 
   1   1   4      308.09      312.20     10.18 o 
   2   1   4     1020.07     1042.01     24.50 o 
   3   1   4     1061.31     1031.27     26.10 o 
   4   1   4      961.82     1032.83     24.13 o 
   5   1   4       10.23       11.15      3.39 o 
   6   1   4      276.60      270.09     12.65 o 
   7   1   4      552.49      571.46     24.87 o 
   8   1   4      546.07      572.34     36.28 o 
   9   1   4      304.10      295.38     20.53 o 
  10   1   4        0.43       -0.31      7.96 o 
  11   1   4      106.66       97.85     14.84 o 
  12   1   4       68.11       39.42     15.99 o 
  13   1   4      186.12      133.39     23.33 o 
  14   1   4       60.26       66.41     21.75 o 
  15   1   4       35.14       22.76     20.72 o 
  16   1   4       15.50       17.96     22.30 o 
 -18   2   4       37.68       37.50     14.23 o 
 -17   2   4       10.44       16.94      9.33 o 
 -16   2   4      464.44      474.22     32.72 o 
 -15   2   4      560.82      597.92     21.73 o 
 -14   2   4      302.81      292.51     14.52 o 
 -13   2   4       86.76       96.25      9.32 o 
 -12   2   4      297.60      309.32     13.82 o 
 -11   2   4      728.54      713.57     20.19 o 
 -10   2   4     1605.32     1465.04     34.55 o 
  -9   2   4       88.44       92.00      6.64 o 
  -8   2   4      353.96      342.07     11.48 o 
  -7   2   4      116.45      116.75      6.41 o 
  -6   2   4     1140.78     1149.15     28.59 o 
  -5   2   4     1400.66     1372.46     30.53 o 
  -4   2   4     1488.94     1434.76     31.71 o 
  -3   2   4      330.66      354.42     12.09 o 
  -2   2   4       38.03       47.62      3.78 o 
  -1   2   4     2920.03     3041.70     69.08 o 
   0   2   4     1835.68     1885.21     46.95 o 
   1   2   4     1577.84     1593.65     50.70 o 
   2   2   4       88.81       99.84      5.90 o 
   3   2   4      106.05      112.29      6.38 o 
   4   2   4      103.94       92.33      5.57 o 
   5   2   4     1493.80     1460.58     45.52 o 
   6   2   4     1258.01     1325.31     49.42 o 
   7   2   4      192.63      197.30     13.54 o 
   8   2   4      110.33      114.57     11.60 o 
   9   2   4      102.49      126.65     12.67 o 
  10   2   4     1242.78     1104.16     73.70 o 
  11   2   4     1719.25     1659.42    150.85 o 
  12   2   4        7.07       -9.21     10.52 o 
  13   2   4        0.31        2.47     11.26 o 
  14   2   4      131.27      133.51     61.22 o 
  15   2   4      420.95      376.82     73.50 o 
  16   2   4       90.09       56.62     23.63 o 
 -17   3   4      603.49      637.88     55.39 o 
 -16   3   4      261.69      247.88     16.58 o 
 -15   3   4        0.05        2.89      8.88 o 
 -14   3   4      358.06      383.50     15.69 o 
 -13   3   4     1183.80     1201.90     31.49 o 
 -12   3   4     1819.48     1855.09     47.48 o 
 -11   3   4      271.05      254.11     12.79 o 
 -10   3   4       23.67       18.33      6.40 o 
  -9   3   4       13.27        6.51      5.11 o 
  -8   3   4     4148.98     4007.97     96.32 o 
  -7   3   4     4629.37     4389.92     93.17 o 
  -6   3   4     2380.96     2345.11     54.46 o 
  -5   3   4       30.17       29.85      4.05 o 
  -4   3   4      260.98      246.75      8.16 o 
  -3   3   4     9682.80     9576.19    193.35 o 
  -2   3   4     5987.49     5938.76    113.81 o 
  -1   3   4     1746.89     1690.95     51.16 o 
   0   3   4       26.45       25.64      5.74 o 
   1   3   4     1338.59     1311.55     37.55 o 
   2   3   4     3596.54     3553.25     93.84 o 
   3   3   4     3934.03     4042.25    105.92 o 
   4   3   4     3275.02     3407.72    100.62 o 
   5   3   4       39.25       38.53      7.03 o 
   6   3   4     1065.16     1046.69     34.99 o 
   7   3   4     1988.11     1984.93     61.77 o 
   8   3   4     2080.32     2092.46     75.71 o 
   9   3   4     1293.52     1225.79     66.78 o 
  10   3   4        2.18        0.20      8.87 o 
  11   3   4      427.72      385.17     40.66 o 
  12   3   4      253.85      247.37     19.92 o 
  13   3   4      719.47      768.05     37.99 o 
  14   3   4      242.04      280.07     23.47 o 
  15   3   4      111.50       84.79     33.13 o 
  16   3   4       57.24        5.59     55.98 o 
 -16   4   4       37.25       44.54     10.40 o 
 -15   4   4       38.22       24.18      9.32 o 
 -14   4   4      128.40      132.72     14.78 o 
 -13   4   4       95.64       93.91      9.42 o 
 -12   4   4        0.34        4.42      6.62 o 
 -11   4   4       21.77       15.01      6.62 o 
 -10   4   4      229.17      214.45     10.77 o 
  -9   4   4      559.66      565.05     17.69 o 
  -8   4   4        8.79       15.17      5.61 o 
  -7   4   4       58.12       56.41      6.65 o 
  -6   4   4      122.66      125.51      8.07 o 
  -5   4   4      187.21      189.62     10.15 o 
  -4   4   4       34.57       25.18      4.84 o 
  -3   4   4      306.42      321.51     17.45 o 
  -2   4   4        0.30       -0.75      3.91 o 
  -1   4   4       64.86       54.51      6.04 o 
   0   4   4      280.32      283.19     17.27 o 
   1   4   4      346.16      320.39     19.91 o 
   2   4   4      195.57      182.54      9.52 o 
   3   4   4        9.33        8.94      4.91 o 
   4   4   4      798.74      737.26     26.37 o 
   5   4   4       50.83       61.85      7.84 o 
   6   4   4      167.54      158.45     13.44 o 
   7   4   4       10.76       20.29      7.06 o 
   8   4   4        2.99       -0.55      6.71 o 
   9   4   4       80.50       83.81     22.92 o 
  10   4   4       44.59       74.18     22.79 o 
  11   4   4       26.64       10.74     11.49 o 
  12   4   4       59.44       37.21     13.02 o 
  13   4   4        3.58       25.74     13.58 o 
  14   4   4       13.33       41.97     17.76 o 
  15   4   4       22.21       42.28     15.51 o 
 -15   5   4        1.70       -3.37     10.24 o 
 -14   5   4      164.53      182.64     15.95 o 
 -13   5   4      413.79      437.65     21.97 o 
 -12   5   4      753.53      765.83     24.73 o 
 -11   5   4       27.48       29.70      8.18 o 
 -10   5   4        1.86        7.30      6.77 o 
  -9   5   4       11.62        0.22      6.81 o 
  -8   5   4     1626.92     1511.10     41.90 o 
  -7   5   4     1626.42     1513.32     42.05 o 
  -6   5   4      641.01      620.87     28.05 o 
  -5   5   4       24.24       29.67      6.15 o 
  -4   5   4       48.56       53.43      6.31 o 
  -3   5   4     3921.42     3930.18     87.21 o 
  -2   5   4     2469.52     2423.83     60.26 o 
  -1   5   4      374.77      369.81     14.03 o 
   0   5   4       17.58       16.51      5.51 o 
   1   5   4      723.79      714.22     24.26 o 
   2   5   4     1413.15     1314.36     49.17 o 
   3   5   4     1338.30     1268.71     42.26 o 
   4   5   4      736.45      802.60     29.10 o 
   5   5   4        4.60        7.11      6.62 o 
   6   5   4      312.61      324.05     22.65 o 
   7   5   4      648.39      682.86     41.06 o 
   8   5   4      668.93      672.80     49.24 o 
   9   5   4      624.64      544.35     69.14 o 
  10   5   4        8.48       13.86     11.01 o 
  11   5   4      170.28      193.82     18.71 o 
  12   5   4       72.81       72.50     15.20 o 
  13   5   4      294.53      325.91     60.05 o 
  14   5   4       82.27       86.87     18.10 o 
 -14   6   4      491.18      524.90     29.60 o 
 -13   6   4      227.26      229.00     17.46 o 
 -12   6   4      125.92      146.29     18.95 o 
 -11   6   4      493.69      478.85     21.54 o 
 -10   6   4     1448.16     1356.45     36.56 o 
  -9   6   4      997.60      960.91     27.79 o 
  -8   6   4      120.03      108.42      9.33 o 
  -7   6   4      237.66      216.73     12.71 o 
  -6   6   4     1065.36      966.16     28.54 o 
  -5   6   4     1260.09     1201.06     36.79 o 
  -4   6   4      533.58      482.77     17.85 o 
  -3   6   4      868.76      847.59     27.82 o 
  -2   6   4        1.30       -0.83      5.67 o 
  -1   6   4     1295.95     1273.19     34.88 o 
   0   6   4     1603.96     1597.00     41.98 o 
   1   6   4     1631.41     1537.14     40.73 o 
   2   6   4      506.82      469.77     16.92 o 
   3   6   4        1.07       11.79      7.84 o 
   4   6   4     1562.99     1534.28     58.07 o 
   5   6   4      741.94      752.64     33.34 o 
   6   6   4     1227.22     1259.97     49.91 o 
   7   6   4      124.44      136.12     12.53 o 
   8   6   4        9.60       -3.07      9.44 o 
   9   6   4      213.95      208.08     23.90 o 
  10   6   4      749.78      737.36     50.23 o 
  11   6   4      779.66      884.67     41.94 o 
  12   6   4       74.70       75.55     22.91 o 
  13   6   4        1.34      -12.79     13.40 o 
 -13   7   4        7.81        6.35     13.54 o 
 -12   7   4        1.15       12.88     11.06 o 
 -11   7   4       96.36       72.88     11.49 o 
 -10   7   4        5.23       -1.32      9.07 o 
  -9   7   4       21.38       16.09      8.92 o 
  -8   7   4        0.35       -3.59      7.24 o 
  -7   7   4       24.98       31.02      8.24 o 
  -6   7   4       34.96       29.85      9.65 o 
  -5   7   4        6.35        7.65      8.84 o 
  -4   7   4       92.50       98.25     10.60 o 
  -3   7   4       67.35       57.70      8.93 o 
  -2   7   4       44.78       37.35      7.35 o 
  -1   7   4      150.55      144.02      9.92 o 
   0   7   4        8.32        6.54      6.63 o 
   1   7   4       55.41       48.64      7.79 o 
   2   7   4        7.55       10.67      6.82 o 
   3   7   4        6.16        3.79      7.59 o 
   4   7   4      235.31      240.82     20.72 o 
   5   7   4        7.71        4.33      8.94 o 
   6   7   4       55.13       57.02     10.79 o 
   7   7   4        4.73       19.40     11.16 o 
   8   7   4       27.08       13.85     11.43 o 
   9   7   4       16.59       11.90     11.94 o 
  10   7   4        8.79       24.26     16.28 o 
  11   7   4        0.54       -7.25     20.81 o 
 -10   8   4      533.05      571.77     26.04 o 
  -9   8   4      227.70      224.70     21.61 o 
  -8   8   4       22.81       22.13     11.99 o 
  -7   8   4      112.25      109.55     13.18 o 
  -6   8   4      551.93      562.44     23.22 o 
  -5   8   4      472.39      476.85     20.81 o 
  -4   8   4      159.96      173.58     13.31 o 
  -3   8   4      182.90      158.97     12.35 o 
  -2   8   4        8.16       -4.63      7.92 o 
  -1   8   4      498.65      503.15     18.98 o 
   0   8   4      469.98      476.37     18.30 o 
   1   8   4      521.75      506.81     22.21 o 
   2   8   4      177.39      146.17     11.55 o 
   3   8   4        0.89       -7.39      7.53 o 
   4   8   4      319.62      332.02     19.09 o 
   5   8   4      356.38      388.74     20.78 o 
   6   8   4      601.91      618.25     27.31 o 
   7   8   4       57.29       67.62     16.73 o 
   8   8   4        3.27        6.21     14.02 o 
   9   8   4       42.69       54.18     17.00 o 
  -7   9   4      567.97      561.04     36.66 o 
  -6   9   4      241.07      222.17     35.06 o 
  -5   9   4        1.74      -14.47     10.67 o 
  -4   9   4      197.93      189.99     20.13 o 
  -3   9   4      313.33      352.84     21.22 o 
  -2   9   4      170.94      172.70     15.77 o 
  -1   9   4      525.46      502.00     25.97 o 
   0   9   4        3.43       -5.99     10.20 o 
   1   9   4       22.61       23.27     10.98 o 
   2   9   4      202.40      206.72     16.34 o 
   3   9   4      322.90      347.60     29.31 o 
   4   9   4      864.94      849.67     49.58 o 
   5   9   4        5.93      -10.36     14.74 o 
 -17   1   5       79.47       86.88     12.63 o 
 -16   1   5       33.63       25.96     10.33 o 
 -15   1   5      314.90      335.83     21.43 o 
 -14   1   5     1424.60     1559.46     48.76 o 
 -13   1   5     1193.80     1221.47     32.99 o 
 -12   1   5      513.41      500.75     17.48 o 
 -11   1   5       17.17       16.28      6.11 o 
 -10   1   5     1396.61     1382.54     35.37 o 
  -9   1   5     1146.03     1228.74     29.08 o 
  -8   1   5     3950.53     3835.04     80.71 o 
  -7   1   5     1047.88      953.70     24.05 o 
  -6   1   5        8.73        5.92      3.43 o 
  -5   1   5     2494.91     2452.85     44.97 o 
  -4   1   5     2776.61     2733.65     51.50 o 
  -3   1   5     5752.15     5481.68    100.15 o 
  -2   1   5     2468.66     2487.56     51.98 o 
  -1   1   5      600.52      594.91     19.57 o 
   0   1   5     1130.90     1155.81     30.38 o 
   1   1   5     5164.16     5287.89    115.52 o 
   2   1   5     2868.94     2898.47     64.53 o 
   3   1   5     1289.89     1258.56     29.52 o 
   4   1   5       77.44       62.15      6.52 o 
   5   1   5      807.00      760.38     30.67 o 
   6   1   5     1962.38     1997.99     70.95 o 
   7   1   5     1782.68     1794.00     64.83 o 
   8   1   5      387.68      439.80     27.63 o 
   9   1   5        4.53       -2.19     11.59 o 
  10   1   5      102.81      118.46     19.09 o 
  11   1   5      636.50      649.86     42.65 o 
  12   1   5      564.95      472.11     37.29 o 
  13   1   5      553.97      461.28     93.15 o 
  14   1   5        0.24      -26.73     22.16 o 
  15   1   5        3.55      -19.73     21.62 o 
 -17   2   5      403.74      429.57     25.75 o 
 -16   2   5      356.72      340.55     36.00 o 
 -15   2   5      333.27      360.73     18.74 o 
 -14   2   5       83.98       80.27     10.24 o 
 -13   2   5      100.91      102.08     10.18 o 
 -12   2   5     1111.35     1088.13     37.73 o 
 -11   2   5     1627.92     1587.66     59.63 o 
 -10   2   5      934.29      877.78     25.76 o 
  -9   2   5        8.76        8.31      5.89 o 
  -8   2   5      400.72      416.14     13.46 o 
  -7   2   5      746.33      755.20     19.89 o 
  -6   2   5     3113.35     3035.20     61.32 o 
  -5   2   5      999.63      967.92     25.61 o 
  -4   2   5      251.56      262.59      9.28 o 
  -3   2   5       51.10       49.12      4.16 o 
  -2   2   5      412.30      403.13     11.01 o 
  -1   2   5     6277.25     6388.45    142.00 o 
   0   2   5     2309.74     2378.42     58.91 o 
   1   2   5      306.87      315.15     12.61 o 
   2   2   5      205.46      222.95     11.45 o 
   3   2   5     1529.61     1475.31     46.17 o 
   4   2   5     2377.38     2245.18     68.04 o 
   5   2   5     1229.77     1230.28     39.81 o 
   6   2   5      353.10      358.99     23.17 o 
   7   2   5       79.84       61.75     15.56 o 
   8   2   5      640.37      597.17     27.71 o 
   9   2   5      753.13      767.18     33.95 o 
  10   2   5     1214.04     1145.69     47.06 o 
  11   2   5      475.65      475.99     26.68 o 
  12   2   5      211.07      192.50     58.01 o 
  13   2   5      595.06      459.67     37.92 o 
  14   2   5      167.48       90.65     25.12 o 
  15   2   5      331.70      246.48     45.86 o 
 -16   3   5        9.11       -1.18     13.35 o 
 -15   3   5        0.71       -4.76      9.76 o 
 -14   3   5      189.75      206.19     14.84 o 
 -13   3   5       26.04       16.91      8.20 o 
 -12   3   5       25.20       27.96      7.80 o 
 -11   3   5       23.16       30.66      7.82 o 
 -10   3   5      110.43      122.76      9.53 o 
  -9   3   5       64.82       85.52     11.25 o 
  -8   3   5      139.13      132.57      9.25 o 
  -7   3   5        6.70       13.26      5.72 o 
  -6   3   5        1.52        7.18      5.46 o 
  -5   3   5      103.17      106.00      7.53 o 
  -4   3   5       16.26       26.50      5.18 o 
  -3   3   5      357.51      314.61     11.04 o 
  -2   3   5      251.04      246.43     15.18 o 
  -1   3   5      209.73      197.02     11.93 o 
   0   3   5       18.50       18.47      5.34 o 
   1   3   5      383.15      417.93     25.44 o 
   2   3   5      118.70      124.28      8.18 o 
   3   3   5       23.44       22.77      6.21 o 
   4   3   5      214.54      200.76     11.56 o 
   5   3   5       41.49       42.23      8.23 o 
   6   3   5       17.10       21.39     10.72 o 
   7   3   5      102.83       84.02     11.07 o 
   8   3   5        0.46        2.48      8.41 o 
   9   3   5        9.79       19.27     10.15 o 
  10   3   5        1.13       11.45     10.17 o 
  11   3   5        4.60        5.50     11.14 o 
  12   3   5       52.96       25.55     19.79 o 
  13   3   5       65.27       72.91     15.61 o 
  14   3   5        5.79       22.36     21.24 o 
 -16   4   5      462.45      471.51     24.36 o 
 -15   4   5      316.03      317.17     19.60 o 
 -14   4   5       41.47       48.45     11.55 o 
 -13   4   5      169.48      178.18     19.30 o 
 -12   4   5     1209.27     1190.77     33.99 o 
 -11   4   5     1682.48     1623.11     42.66 o 
 -10   4   5      911.90      910.40     27.27 o 
  -9   4   5       41.76       29.30      7.43 o 
  -8   4   5      358.53      347.21     14.27 o 
  -7   4   5      646.39      664.11     20.96 o 
  -6   4   5     3120.41     3062.17     77.54 o 
  -5   4   5      983.94      944.24     25.69 o 
  -4   4   5      122.97      106.72      8.86 o 
  -3   4   5       32.36       25.22      6.15 o 
  -2   4   5      328.38      316.37     13.71 o 
  -1   4   5     6830.29     6772.64    196.94 o 
   0   4   5     2310.03     2299.24     64.52 o 
   1   4   5      210.65      187.81     12.44 o 
   2   4   5      146.52      163.37     12.29 o 
   3   4   5     1709.40     1711.09     53.94 o 
   4   4   5     2448.25     2428.59     74.33 o 
   5   4   5     1363.59     1327.28     43.55 o 
   6   4   5      313.97      364.22     17.30 o 
   7   4   5       81.48       94.25     24.06 o 
   8   4   5      685.74      667.62     42.28 o 
   9   4   5      759.82      745.36     34.56 o 
  10   4   5     1285.58     1209.92    109.05 o 
  11   4   5      626.75      692.81     80.69 o 
  12   4   5      313.30      324.04     29.62 o 
  13   4   5      599.31      587.49     40.31 o 
  14   4   5      167.73      210.50     36.57 o 
 -15   5   5      253.46      268.95     24.99 o 
 -14   5   5       79.49       96.40     15.32 o 
 -13   5   5      413.35      430.04     20.68 o 
 -12   5   5      124.59      120.38     12.82 o 
 -11   5   5       15.31        8.21      7.98 o 
 -10   5   5      225.23      203.94     12.47 o 
  -9   5   5      254.86      221.35     14.28 o 
  -8   5   5     1097.94     1007.70     47.28 o 
  -7   5   5      975.67      952.44     28.80 o 
  -6   5   5        2.00        7.08      6.61 o 
  -5   5   5      695.19      671.20     21.92 o 
  -4   5   5     1359.29     1318.75     36.42 o 
  -3   5   5      972.67      949.53     28.17 o 
  -2   5   5      169.65      166.89     13.93 o 
  -1   5   5        4.23       -2.84      5.82 o 
   0   5   5      403.89      396.41     16.70 o 
   1   5   5      770.13      751.31     35.31 o 
   2   5   5      517.26      525.17     22.39 o 
   3   5   5      473.88      459.89     23.86 o 
   4   5   5      218.98      201.38     15.32 o 
   5   5   5      125.81      126.69     13.20 o 
   6   5   5     1885.74     1921.88     61.29 o 
   7   5   5      288.70      324.81     17.39 o 
   8   5   5      256.30      242.57     18.70 o 
   9   5   5        7.41        5.42     11.59 o 
  10   5   5      105.72       92.56     15.14 o 
  11   5   5      307.57      270.69     25.91 o 
  12   5   5       65.64       96.03     16.61 o 
  13   5   5       39.09       45.19     15.85 o 
 -13   6   5       63.13       57.69     12.91 o 
 -12   6   5      130.20      109.62     13.03 o 
 -11   6   5      143.02      122.58     12.64 o 
 -10   6   5       51.36       50.31     10.58 o 
  -9   6   5      236.90      221.16     13.16 o 
  -8   6   5       18.95        8.19      7.69 o 
  -7   6   5        6.63       10.02      7.50 o 
  -6   6   5      307.41      319.34     16.64 o 
  -5   6   5       36.94       39.52     10.99 o 
  -4   6   5        2.31        6.07      6.78 o 
  -3   6   5        1.28        2.59      6.35 o 
  -2   6   5        4.14        5.07      6.49 o 
  -1   6   5      855.81      810.79     30.19 o 
   0   6   5      182.06      168.14     10.76 o 
   1   6   5        0.25       -2.09      6.10 o 
   2   6   5        0.69       -2.74      6.68 o 
   3   6   5      246.54      241.14     18.53 o 
   4   6   5      144.32      106.85     13.23 o 
   5   6   5      184.32      167.93     15.13 o 
   6   6   5       18.28       24.34     11.04 o 
   7   6   5        9.43       13.21     11.13 o 
   8   6   5       65.56       44.44     15.71 o 
   9   6   5       47.73       30.02     15.16 o 
  10   6   5      132.90       89.76     32.43 o 
  11   6   5      152.08      129.40     30.23 o 
 -11   7   5        1.28        3.22     10.56 o 
 -10   7   5      388.54      380.38     19.30 o 
  -9   7   5      374.16      361.66     18.43 o 
  -8   7   5     1230.32     1218.63     41.67 o 
  -7   7   5      834.20      789.77     33.95 o 
  -6   7   5       18.28       19.11      9.43 o 
  -5   7   5      889.03      884.98     30.94 o 
  -4   7   5     1288.61     1228.98     39.20 o 
  -3   7   5     1324.46     1216.37     35.23 o 
  -2   7   5      270.27      241.88     13.04 o 
  -1   7   5       26.78       21.37      7.78 o 
   0   7   5      498.43      510.44     19.06 o 
   1   7   5     1054.18     1024.96     33.00 o 
   2   7   5      639.65      643.64     24.18 o 
   3   7   5      382.13      355.74     16.93 o 
   4   7   5       47.05       40.04     10.80 o 
   5   7   5      179.90      202.94     15.68 o 
   6   7   5     1445.14     1427.15     49.86 o 
   7   7   5      337.14      369.40     23.80 o 
   8   7   5      205.45      171.90     22.41 o 
   9   7   5        0.97        7.75     15.72 o 
  -9   8   5      257.96      243.74     18.60 o 
  -8   8   5       66.87       51.55     13.01 o 
  -7   8   5      201.37      163.01     16.96 o 
  -6   8   5      179.82      174.92     16.52 o 
  -5   8   5      142.66      136.55     15.07 o 
  -4   8   5       42.86       27.93     11.64 o 
  -3   8   5       12.06       12.69     10.33 o 
  -2   8   5      138.86      127.10     14.89 o 
  -1   8   5      211.78      225.32     15.14 o 
   0   8   5      140.11      132.99     11.95 o 
   1   8   5       79.81       64.96     10.43 o 
   2   8   5       49.25       32.61     11.59 o 
   3   8   5       29.95       35.06     10.97 o 
   4   8   5      325.57      363.52     21.57 o 
   5   8   5       38.59       65.00     12.63 o 
   6   8   5       42.62       36.45     13.16 o 
   7   8   5        2.21        1.09     11.00 o 
  -3   9   5      208.57      213.23     18.21 o 
  -2   9   5       44.21       40.79     12.74 o 
  -1   9   5       45.83       19.23     13.65 o 
   0   9   5      102.97       80.15     14.62 o 
   1   9   5      140.30      130.56     15.09 o 
 -16   0   6      212.87      218.54     49.38 o 
 -15   0   6       31.69       45.84     24.97 o 
 -14   0   6       18.82       -5.88     15.91 o 
 -13   0   6      993.11     1038.93     46.07 o 
 -12   0   6     2095.45     2337.26     87.57 o 
 -11   0   6     1086.84     1101.67     39.31 o 
 -10   0   6       21.43       14.20      8.29 o 
  -9   0   6     1052.10     1001.92     35.67 o 
  -8   0   6     2720.58     2693.61     82.88 o 
  -7   0   6     1245.73     1367.08     45.22 o 
  -6   0   6     2407.46     2329.42     64.14 o 
  -5   0   6       74.75       68.83      7.00 o 
  -4   0   6      593.50      624.17     21.07 o 
  -3   0   6     2228.69     2275.09     68.33 o 
  -2   0   6     1388.67     1429.29     51.60 o 
  -1   0   6     7085.00     6917.28    234.12 o 
   0   0   6     1164.04     1200.43     38.87 o 
   1   0   6     2273.39     2272.75     68.80 o 
   2   0   6     2208.51     2223.56     67.30 o 
   3   0   6     4525.16     4356.38    177.65 o 
   4   0   6     1940.60     1971.85    125.00 o 
   5   0   6      179.93      171.91     24.95 o 
   6   0   6     1059.28     1034.77     74.50 o 
   7   0   6     1002.32      965.50     72.14 o 
   8   0   6     1671.19     1634.56    110.89 o 
   9   0   6      643.66      624.90     56.44 o 
  10   0   6      102.40       93.07     28.06 o 
  11   0   6        9.22        3.59     24.47 o 
  12   0   6      826.02      650.69     65.49 o 
  13   0   6     1002.60      721.40     73.18 o 
  14   0   6       58.80       57.24     31.81 o 
 -16   1   6       58.95       56.98     13.87 o 
 -15   1   6      218.66      220.97     16.00 o 
 -14   1   6      196.51      218.51     13.85 o 
 -13   1   6       49.51       47.66      9.19 o 
 -12   1   6        5.12       14.19      7.73 o 
 -11   1   6      189.92      187.95     14.38 o 
 -10   1   6      490.05      466.62     19.11 o 
  -9   1   6      397.27      386.60     14.11 o 
  -8   1   6      129.50      129.33      8.00 o 
  -7   1   6        0.56        2.53      4.84 o 
  -6   1   6      463.74      470.51     12.60 o 
  -5   1   6      805.97      775.29     16.88 o 
  -4   1   6      752.27      742.14     16.82 o 
  -3   1   6       48.06       40.20      4.33 o 
  -2   1   6       15.62       14.06      3.87 o 
  -1   1   6      431.74      465.76     15.73 o 
   0   1   6      385.79      404.42     14.53 o 
   1   1   6      800.07      809.92     21.09 o 
   2   1   6       90.76       87.83      5.80 o 
   3   1   6        0.18       -8.73      5.65 o 
   4   1   6      163.66      170.41     19.32 o 
   5   1   6      417.45      410.68     20.75 o 
   6   1   6      568.70      554.12     25.78 o 
   7   1   6       90.36      105.50     16.34 o 
   8   1   6       15.10       23.66     13.63 o 
   9   1   6       83.20       90.95     18.59 o 
  10   1   6      142.68      180.64     47.23 o 
  11   1   6       92.59       89.91     21.22 o 
  12   1   6       75.57       79.14     21.18 o 
  13   1   6        6.95        9.23     20.13 o 
  14   1   6       24.81       10.67     24.53 o 
 -16   2   6       58.25       63.49     13.08 o 
 -15   2   6       24.67       31.22     12.32 o 
 -14   2   6        7.25        9.64      9.76 o 
 -13   2   6      297.44      296.92     15.04 o 
 -12   2   6      767.00      801.47     31.07 o 
 -11   2   6      275.11      250.14     13.22 o 
 -10   2   6       10.80        7.20      7.02 o 
  -9   2   6      533.77      507.98     18.21 o 
  -8   2   6      858.98      846.76     25.17 o 
  -7   2   6      306.64      359.64     19.70 o 
  -6   2   6      781.24      712.14     23.62 o 
  -5   2   6        4.90        4.19      5.10 o 
  -4   2   6      223.78      236.83      9.20 o 
  -3   2   6      655.31      657.17     17.46 o 
  -2   2   6      257.09      282.17      8.81 o 
  -1   2   6     2683.27     2706.15     62.85 o 
   0   2   6      500.66      507.10     16.63 o 
   1   2   6     1016.02     1030.07     31.04 o 
   2   2   6      557.68      564.37     21.99 o 
   3   2   6     1733.90     1728.08     54.34 o 
   4   2   6      736.78      728.77     50.21 o 
   5   2   6       59.93       48.59      9.03 o 
   6   2   6      578.37      563.96     26.41 o 
   7   2   6      351.59      390.70     21.77 o 
   8   2   6      437.83      463.53     24.64 o 
   9   2   6      237.99      240.81     24.20 o 
  10   2   6        9.93        9.31     15.36 o 
  11   2   6        0.79       -9.43     14.93 o 
  12   2   6      279.91      216.55     29.06 o 
  13   2   6      291.65      203.16     67.46 o 
 -15   3   6      806.14      850.77     31.66 o 
 -14   3   6      835.18      907.04     32.64 o 
 -13   3   6      177.05      181.21     14.72 o 
 -12   3   6       29.96       27.98      8.74 o 
 -11   3   6      768.97      761.99     24.76 o 
 -10   3   6     2063.41     1969.68     49.83 o 
  -9   3   6     1524.19     1454.37     38.77 o 
  -8   3   6      492.94      462.95     17.20 o 
  -7   3   6       32.46       23.76      6.79 o 
  -6   3   6     1759.60     1709.55     42.83 o 
  -5   3   6     3212.96     3067.39     71.87 o 
  -4   3   6     2721.10     2634.61     61.33 o 
  -3   3   6      165.18      170.44     12.14 o 
  -2   3   6       70.13       65.51      7.11 o 
  -1   3   6     1782.75     1835.04     50.05 o 
   0   3   6     1424.74     1486.01     62.32 o 
   1   3   6     3073.48     3096.94    119.37 o 
   2   3   6      306.61      332.95     15.95 o 
   3   3   6        2.87        2.02      6.34 o 
   4   3   6      668.33      696.20     26.22 o 
   5   3   6     1590.50     1504.04     65.84 o 
   6   3   6     1940.49     1824.45     67.02 o 
   7   3   6      362.56      375.34     21.79 o 
   8   3   6       49.67       20.62     10.09 o 
   9   3   6      311.99      306.45     20.76 o 
  10   3   6      515.56      536.91     28.87 o 
  11   3   6      351.99      389.23     34.06 o 
  12   3   6      327.35      260.68     47.43 o 
  13   3   6       45.80        3.94     36.07 o 
 -14   4   6        1.03       -3.90     10.21 o 
 -13   4   6       86.16       90.22     12.70 o 
 -12   4   6       30.25       37.95     10.38 o 
 -11   4   6      142.42      142.22     13.07 o 
 -10   4   6        1.73        2.94      7.81 o 
  -9   4   6       13.79       15.70      7.51 o 
  -8   4   6      147.20      151.42     10.73 o 
  -7   4   6      161.29      158.48     11.75 o 
  -6   4   6      100.32      109.60      8.66 o 
  -5   4   6       82.82       92.45      8.27 o 
  -4   4   6       18.58       20.32      6.74 o 
  -3   4   6      142.57      135.44     10.74 o 
  -2   4   6      432.03      418.35     17.56 o 
  -1   4   6       48.45       55.55      7.50 o 
   0   4   6        2.68        3.98      6.03 o 
   1   4   6        1.19        4.93      8.42 o 
   2   4   6      254.48      258.31     17.17 o 
   3   4   6       48.93       46.90     19.47 o 
   4   4   6       20.52       16.58      8.77 o 
   5   4   6       10.04        4.46      8.56 o 
   6   4   6       29.46       32.00     10.36 o 
   7   4   6       27.37       38.89     10.77 o 
   8   4   6      230.51      223.60     17.87 o 
   9   4   6       10.84        4.01     10.42 o 
  10   4   6       69.06       70.53     26.70 o 
  11   4   6       21.53        8.82     12.61 o 
  12   4   6       34.27       40.50     14.50 o 
 -13   5   6       48.32       64.07     13.89 o 
 -12   5   6       31.56       31.49     12.49 o 
 -11   5   6      346.35      348.67     23.06 o 
 -10   5   6      926.26      877.86     38.04 o 
  -9   5   6      645.20      622.77     29.86 o 
  -8   5   6      119.74      117.82     11.31 o 
  -7   5   6      183.60      199.68     19.89 o 
  -6   5   6      628.56      595.65     23.96 o 
  -5   5   6     1118.51     1093.14     32.44 o 
  -4   5   6      829.27      790.94     25.60 o 
  -3   5   6       28.01       28.18      7.89 o 
  -2   5   6       37.66       30.59      7.52 o 
  -1   5   6      740.93      759.75     24.57 o 
   0   5   6      443.35      473.43     26.88 o 
   1   5   6     1173.22     1143.94     35.64 o 
   2   5   6       86.00       95.13     14.87 o 
   3   5   6       13.36       10.46      9.91 o 
   4   5   6      322.42      321.30     20.25 o 
   5   5   6      598.53      601.27     29.54 o 
   6   5   6      369.68      378.86     49.70 o 
   7   5   6      162.05      164.82     32.43 o 
   8   5   6       13.35       18.35     15.09 o 
   9   5   6       94.09       95.25     14.73 o 
  10   5   6      142.81      117.01     28.17 o 
  11   5   6       97.37       88.89     16.46 o 
 -12   6   6      414.27      405.57     23.10 o 
 -11   6   6      443.11      467.58     24.38 o 
 -10   6   6        0.81        0.77     10.65 o 
  -9   6   6       79.22       96.04     13.67 o 
  -8   6   6      901.98      913.35     33.87 o 
  -7   6   6      507.48      528.52     39.26 o 
  -6   6   6      698.23      705.92     38.75 o 
  -5   6   6      160.81      157.51     14.92 o 
  -4   6   6      248.22      244.26     16.34 o 
  -3   6   6      761.81      705.46     27.23 o 
  -2   6   6     1000.10      972.54     37.13 o 
  -1   6   6     1256.76     1265.20     41.57 o 
   0   6   6      179.73      189.81     17.95 o 
   1   6   6      401.22      376.93     17.75 o 
   2   6   6      936.07      928.78     33.02 o 
   3   6   6      886.74      882.54     34.15 o 
   4   6   6      459.93      536.01     28.55 o 
   5   6   6       57.36       68.19     12.95 o 
   6   6   6       55.43       75.86     17.64 o 
   7   6   6      290.01      292.51     26.51 o 
   8   6   6      934.70      991.42     83.09 o 
   9   6   6      147.73      131.40     21.28 o 
  -9   7   6        8.91       10.09     11.97 o 
  -8   7   6       25.26       26.70     11.98 o 
  -7   7   6      310.54      312.22     21.73 o 
  -6   7   6       16.06       11.68     11.55 o 
  -5   7   6       31.30       17.61     11.60 o 
  -4   7   6       37.25       36.15     11.96 o 
  -3   7   6       17.33       12.37      9.97 o 
  -2   7   6        0.32        2.36      9.37 o 
  -1   7   6        0.22       14.25     10.15 o 
   0   7   6       20.86        9.58     10.01 o 
   1   7   6        0.37        4.54     10.04 o 
   2   7   6        1.78       -0.55      9.73 o 
   3   7   6       13.00       20.83     10.51 o 
   4   7   6       20.37        9.55     10.77 o 
   5   7   6        0.29      -17.22      9.52 o 
   6   7   6      227.82      230.70     30.52 o 
   7   7   6        3.17        3.02     15.00 o 
  -6   8   6      273.34      243.84     20.26 o 
  -5   8   6       65.33       50.50     13.82 o 
  -4   8   6      189.99      154.12     16.68 o 
  -3   8   6      298.37      292.72     20.71 o 
  -2   8   6      255.65      241.16     18.06 o 
  -1   8   6      615.40      588.33     27.40 o 
   0   8   6       73.45       47.28     12.66 o 
   1   8   6      259.18      271.20     19.03 o 
   2   8   6      293.65      271.45     18.96 o 
   3   8   6      370.78      324.50     20.54 o 
 -15   1   7      258.22      254.68     28.88 o 
 -14   1   7      105.38       87.53     14.91 o 
 -13   1   7      306.76      315.59     19.39 o 
 -12   1   7      387.61      379.04     17.03 o 
 -11   1   7     1246.85     1238.52     35.11 o 
 -10   1   7     1072.29     1046.01     30.57 o 
  -9   1   7      228.92      212.29     12.27 o 
  -8   1   7      206.48      210.67     13.53 o 
  -7   1   7     1776.11     1764.41     45.19 o 
  -6   1   7     2200.00     2217.52     50.64 o 
  -5   1   7     1074.58     1131.59     26.28 o 
  -4   1   7      312.89      306.39      9.88 o 
  -3   1   7      761.32      796.69     18.48 o 
  -2   1   7     1457.82     1522.98     29.70 o 
  -1   1   7     1220.24     1248.70     34.19 o 
   0   1   7      245.61      257.88     12.18 o 
   1   1   7     1318.45     1334.79     39.28 o 
   2   1   7        5.81       19.16      8.20 o 
   3   1   7     1312.73     1290.46     50.67 o 
   4   1   7      708.56      719.28     31.28 o 
   5   1   7     1663.51     1690.81     79.37 o 
   6   1   7      528.31      515.36     33.96 o 
   7   1   7        3.27       15.29     13.59 o 
   8   1   7     1305.94     1174.65     61.60 o 
   9   1   7      453.40      512.81     37.51 o 
  10   1   7      400.80      429.20     35.85 o 
  11   1   7       46.75       69.01     22.77 o 
  12   1   7        2.30       32.93     22.48 o 
 -14   2   7      148.68      152.67     14.96 o 
 -13   2   7      453.51      430.53     24.39 o 
 -12   2   7      550.13      572.79     24.05 o 
 -11   2   7        6.84       -7.15      8.22 o 
 -10   2   7      322.07      290.86     14.46 o 
  -9   2   7     1073.74     1046.47     30.66 o 
  -8   2   7     1208.02     1200.48     41.91 o 
  -7   2   7      433.32      434.03     18.05 o 
  -6   2   7        4.21       -6.12      5.53 o 
  -5   2   7      178.34      177.14     10.11 o 
  -4   2   7     1628.39     1600.53     40.21 o 
  -3   2   7     1651.82     1674.47     38.61 o 
  -2   2   7      634.73      678.89     22.00 o 
  -1   2   7      106.30       98.75      7.57 o 
   0   2   7       99.66       99.72      8.72 o 
   1   2   7     2909.42     3070.09     92.87 o 
   2   2   7     1335.86     1368.53     45.15 o 
   3   2   7      598.01      626.42     28.76 o 
   4   2   7        1.90        2.12      8.27 o 
   5   2   7      206.07      221.76     16.24 o 
   6   2   7      970.23      979.22     40.57 o 
   7   2   7      522.92      614.50     38.62 o 
   8   2   7      317.25      330.29     28.91 o 
   9   2   7       11.52       -4.50     15.41 o 
  10   2   7      129.74      161.80     34.26 o 
  11   2   7      186.05      210.75     38.36 o 
  12   2   7      326.32      242.26     44.48 o 
 -14   3   7        7.45       15.44     11.59 o 
 -13   3   7       25.15       15.83     10.98 o 
 -12   3   7       22.02       13.59     10.29 o 
 -11   3   7       33.56       37.83     10.63 o 
 -10   3   7       65.42       63.60      9.65 o 
  -9   3   7        1.70        4.10      7.81 o 
  -8   3   7       12.50       10.55      7.40 o 
  -7   3   7      389.64      391.48     16.26 o 
  -6   3   7       25.50       21.23      7.32 o 
  -5   3   7        1.71        0.96      5.99 o 
  -4   3   7        2.04        0.86      5.94 o 
  -3   3   7      100.42       99.06      8.49 o 
  -2   3   7       58.67       56.24      7.39 o 
  -1   3   7        9.95       15.11      6.71 o 
   0   3   7       22.54       24.37      8.75 o 
   1   3   7      160.80      166.92     14.63 o 
   2   3   7        0.22       -1.87      8.72 o 
   3   3   7       88.04       98.75     15.74 o 
   4   3   7        5.77        6.48      8.83 o 
   5   3   7      113.43       97.61     12.55 o 
   6   3   7        7.93       10.19      9.71 o 
   7   3   7        0.47      -10.58      9.16 o 
   8   3   7       80.08       95.30     13.65 o 
   9   3   7       14.91       31.09     17.29 o 
  10   3   7        5.31        9.49     17.30 o 
  11   3   7        2.05      -10.62     17.59 o 
 -13   4   7      372.85      361.59     20.61 o 
 -12   4   7      628.33      704.78     28.08 o 
 -11   4   7        0.52        0.42      9.90 o 
 -10   4   7      350.24      303.98     18.95 o 
  -9   4   7     1077.35     1052.89     38.18 o 
  -8   4   7     1329.62     1402.52     46.13 o 
  -7   4   7      435.67      480.47     18.34 o 
  -6   4   7        1.58        2.40      6.77 o 
  -5   4   7      280.39      294.09     18.95 o 
  -4   4   7     1737.49     1762.72     47.71 o 
  -3   4   7     1706.94     1649.11     50.05 o 
  -2   4   7      485.62      491.83     18.95 o 
  -1   4   7      107.03       92.45     10.24 o 
   0   4   7       86.20       90.77     10.09 o 
   1   4   7     3299.14     3336.41    102.03 o 
   2   4   7     1280.79     1299.89     51.77 o 
   3   4   7      616.57      656.72     31.22 o 
   4   4   7        0.63       16.09     12.62 o 
   5   4   7      251.94      223.22     21.64 o 
   6   4   7     1328.08     1488.24     71.05 o 
   7   4   7      560.50      572.74     36.24 o 
   8   4   7      222.27      220.83     18.61 o 
   9   4   7       12.59       13.89     11.59 o 
  10   4   7      185.41      184.30     18.98 o 
 -11   5   7      421.34      388.54     25.28 o 
 -10   5   7      203.64      183.49     16.53 o 
  -9   5   7       71.50       61.42     12.63 o 
  -8   5   7       62.50       65.45     12.08 o 
  -7   5   7       15.79       25.09     10.95 o 
  -6   5   7      976.96      962.85     38.54 o 
  -5   5   7      635.47      577.81     24.30 o 
  -4   5   7      115.83       93.31     10.29 o 
  -3   5   7       48.65       47.20      9.00 o 
  -2   5   7      430.04      409.43     17.60 o 
  -1   5   7      564.95      578.50     23.06 o 
   0   5   7      425.56      432.47     19.27 o 
   1   5   7       56.98       48.52      9.48 o 
   2   5   7        5.12        1.48      9.49 o 
   3   5   7      255.96      246.15     32.45 o 
   4   5   7      291.67      284.86     36.71 o 
   5   5   7      255.49      278.29     44.84 o 
   6   5   7      224.82      233.00     23.68 o 
   7   5   7        6.51       12.94     14.89 o 
   8   5   7      213.62      184.92     48.65 o 
   9   5   7      134.52      135.88     20.45 o 
  -9   6   7       72.22       85.62     15.83 o 
  -8   6   7      135.04      123.71     14.74 o 
  -7   6   7       56.27       69.60     14.31 o 
  -6   6   7        0.91      -18.89     10.40 o 
  -5   6   7      134.89      123.55     15.58 o 
  -4   6   7      149.07      147.77     17.76 o 
  -3   6   7      163.11      160.40     20.78 o 
  -2   6   7        0.86      -17.19      8.59 o 
  -1   6   7       11.64       20.11     10.08 o 
   0   6   7        4.67       -4.49      9.30 o 
   1   6   7      405.06      434.53     22.81 o 
   2   6   7       57.67       69.16     13.53 o 
   3   6   7       58.57       67.03     16.00 o 
   4   6   7       14.51        3.90     13.60 o 
   5   6   7       43.08       53.81     17.33 o 
   6   6   7      365.67      423.05     35.97 o 
   7   6   7       56.14       59.36     18.23 o 
  -6   7   7      951.47      967.01     40.92 o 
  -5   7   7      480.27      469.84     34.21 o 
  -4   7   7       80.53       76.98     14.75 o 
  -3   7   7      115.53      115.22     14.90 o 
  -2   7   7      572.69      588.71     28.05 o 
  -1   7   7      523.18      517.67     31.46 o 
   0   7   7      279.15      265.48     24.36 o 
   1   7   7      124.85      119.78     14.57 o 
   2   7   7       11.32        7.45     11.47 o 
   3   7   7      385.21      397.06     22.80 o 
 -13   0   8       32.35       25.87     18.06 o 
 -12   0   8      170.57      189.21     29.78 o 
 -11   0   8      658.69      713.48    104.23 o 
 -10   0   8     1132.20     1208.81    184.07 o 
  -9   0   8     1502.49     1598.35     86.00 o 
  -8   0   8      435.92      451.02     33.24 o 
  -7   0   8        5.25        6.48     13.85 o 
  -6   0   8     1005.77     1071.64     40.09 o 
  -5   0   8     2084.21     2211.38     57.96 o 
  -4   0   8     1818.92     1851.46     49.48 o 
  -3   0   8      825.95      882.13     27.05 o 
  -2   0   8       18.98       17.77      6.68 o 
  -1   0   8     1319.57     1393.99     55.72 o 
   0   0   8     1419.03     1385.29     94.31 o 
   1   0   8     2295.65     2335.80    148.43 o 
   2   0   8      249.90      278.97     33.68 o 
   3   0   8        6.32       11.60     17.54 o 
   4   0   8      654.11      644.55     54.29 o 
   5   0   8     1000.31      898.73     70.11 o 
   6   0   8      608.97      573.49     53.73 o 
   7   0   8      386.86      352.03     42.45 o 
   8   0   8        4.60       13.83     21.84 o 
   9   0   8       56.65       95.14     32.33 o 
  10   0   8      829.83      914.76     79.04 o 
 -13   1   8      220.90      254.46     25.28 o 
 -12   1   8       76.44       59.17     14.93 o 
 -11   1   8       82.22       65.19     14.58 o 
 -10   1   8       36.90       27.50     10.52 o 
  -9   1   8       39.68       44.88     12.65 o 
  -8   1   8      207.16      202.20     12.70 o 
  -7   1   8      293.61      296.05     14.32 o 
  -6   1   8      223.52      248.72     11.90 o 
  -5   1   8       44.90       60.87      7.69 o 
  -4   1   8       70.74       93.04      8.39 o 
  -3   1   8      276.00      290.99     12.04 o 
  -2   1   8      438.33      470.65     14.46 o 
  -1   1   8      108.30      118.22      8.65 o 
   0   1   8        2.99       16.08      8.23 o 
   1   1   8        0.73        9.77      9.06 o 
   2   1   8       51.84       44.86     13.32 o 
   3   1   8      536.11      553.66     35.23 o 
   4   1   8      119.26       98.70     16.81 o 
   5   1   8       51.92       35.49     14.37 o 
   6   1   8        0.41      -15.17     12.82 o 
   7   1   8      103.20       69.57     18.11 o 
   8   1   8      374.12      378.49     32.57 o 
   9   1   8       54.03       40.51     19.40 o 
  10   1   8        2.32       -0.33     19.85 o 
 -12   2   8       81.25       81.73     14.47 o 
 -11   2   8      236.13      222.68     16.26 o 
 -10   2   8      364.65      414.17     20.60 o 
  -9   2   8      428.30      421.60     18.48 o 
  -8   2   8      166.14      143.59     11.62 o 
  -7   2   8        7.43        8.70      7.91 o 
  -6   2   8      353.85      378.72     18.16 o 
  -5   2   8     1040.94     1121.75     31.43 o 
  -4   2   8      486.36      490.01     17.41 o 
  -3   2   8      243.41      265.80     16.64 o 
  -2   2   8       24.48       23.47      6.83 o 
  -1   2   8      533.63      519.91     18.73 o 
   0   2   8      459.38      455.55     24.81 o 
   1   2   8      654.31      680.14     41.23 o 
   2   2   8       34.02       45.78     15.19 o 
   3   2   8        0.28        5.06      9.66 o 
   4   2   8      204.02      196.22     23.10 o 
   5   2   8      323.28      323.21     27.20 o 
   6   2   8      240.83      256.51     25.34 o 
   7   2   8      138.69       98.52     19.69 o 
   8   2   8       12.89        5.85     16.25 o 
   9   2   8       15.26        9.66     35.27 o 
 -11   3   8      281.40      274.01     18.02 o 
 -10   3   8      134.83      133.46     14.32 o 
  -9   3   8      197.76      187.35     26.63 o 
  -8   3   8      827.72      797.27     31.91 o 
  -7   3   8     1126.93     1081.80     43.99 o 
  -6   3   8      804.58      830.13     24.15 o 
  -5   3   8      150.51      164.00     10.93 o 
  -4   3   8      301.73      305.99     13.98 o 
  -3   3   8     1091.67     1154.62     31.45 o 
  -2   3   8     1713.50     1754.70     51.35 o 
  -1   3   8      392.01      364.80     17.54 o 
   0   3   8        4.51        0.54      7.91 o 
   1   3   8        3.51       14.65     10.86 o 
   2   3   8      198.65      165.40     20.25 o 
   3   3   8     2183.22     2212.06     99.13 o 
   4   3   8      415.61      455.77     36.67 o 
   5   3   8      201.25      151.90     19.13 o 
   6   3   8        2.50       12.71     22.20 o 
   7   3   8      407.03      424.92     33.08 o 
   8   3   8     1575.94     1630.06    114.27 o 
 -10   4   8       71.84       57.57     13.86 o 
  -9   4   8      142.05      147.97     15.79 o 
  -8   4   8        4.63        2.76     10.01 o 
  -7   4   8       15.00        8.54      9.09 o 
  -6   4   8       34.37       31.73     10.59 o 
  -5   4   8       38.47       29.58     10.49 o 
  -4   4   8      221.09      197.84     14.92 o 
  -3   4   8       67.68       59.90     11.59 o 
  -2   4   8       15.27       11.41      9.90 o 
  -1   4   8        2.49      -17.89      8.94 o 
   0   4   8       77.59       93.07     12.56 o 
   1   4   8      205.19      204.71     15.94 o 
   2   4   8      146.52      144.36     16.87 o 
   3   4   8       42.42       42.62     15.54 o 
   4   4   8       42.88       39.29     15.91 o 
   5   4   8       51.66       24.16     15.00 o 
   6   4   8        4.37       -4.29     13.25 o 
   7   4   8        5.13        6.00     14.76 o 
  -8   5   8      305.22      306.49     24.10 o 
  -7   5   8      436.58      397.04     22.27 o 
  -6   5   8      206.98      165.52     17.11 o 
  -5   5   8       19.32        9.78     10.00 o 
  -4   5   8      126.49      136.57     15.98 o 
  -3   5   8      450.05      430.14     23.05 o 
  -2   5   8      603.55      618.39     28.29 o 
  -1   5   8      115.48      109.95     13.56 o 
   0   5   8       18.81       14.86     10.68 o 
   1   5   8       15.57       15.92     10.84 o 
   2   5   8       69.80       54.41     14.38 o 
   3   5   8      939.57      916.39     42.13 o 
   4   5   8       92.52       81.48     19.02 o 
   5   5   8       74.70       81.20     18.85 o 
  -5   6   8      118.48      116.33     17.66 o 
  -4   6   8      902.92      941.11     37.79 o 
  -3   6   8      319.31      292.47     19.99 o 
  -2   6   8        0.00       -5.53     10.27 o 
  -1   6   8      221.12      265.60     20.94 o 
   0   6   8      517.32      523.39     26.07 o 
   1   6   8      940.76      813.22     45.06 o 
   2   6   8      308.06      278.62     22.83 o 
 -10   1   9       18.15       16.64     14.99 o 
  -9   1   9      755.53      800.37     35.10 o 
  -8   1   9      599.17      675.59     31.34 o 
  -7   1   9      366.08      371.18     19.35 o 
  -6   1   9       16.32       15.02      7.45 o 
  -5   1   9       15.01       12.20      7.32 o 
  -4   1   9     1129.00     1221.55     29.76 o 
  -3   1   9     1401.63     1509.78     38.77 o 
  -2   1   9      447.19      488.25     20.77 o 
  -1   1   9       17.70       25.34     10.39 o 
   0   1   9      406.68      405.46     24.60 o 
   1   1   9      438.60      472.88     47.23 o 
   2   1   9      369.35      357.06     28.10 o 
   3   1   9     1027.66     1173.55     60.92 o 
   4   1   9       17.72        3.35     13.56 o 
   5   1   9      127.81      123.63     30.25 o 
   6   1   9      232.18      198.32     35.49 o 
  -9   2   9      121.00      124.68     14.58 o 
  -8   2   9       31.80       28.90     13.01 o 
  -7   2   9      467.09      490.78     24.53 o 
  -6   2   9      699.21      741.01     29.45 o 
  -5   2   9      461.06      488.27     21.16 o 
  -4   2   9      122.16      110.72     11.20 o 
  -3   2   9        3.49        1.21      8.68 o 
  -2   2   9      525.12      545.64     22.58 o 
  -1   2   9      888.24      864.87     39.37 o 
   0   2   9      636.96      648.32     33.07 o 
   1   2   9       77.00       87.52     17.31 o 
   2   2   9       29.75       25.31     21.92 o 
   3   2   9      358.34      357.81     42.89 o 
   4   2   9      368.95      356.14     43.69 o 
   5   2   9      357.73      351.99     44.12 o 
   6   2   9        3.55       -6.96     14.43 o 
  -8   3   9        3.66        6.43     10.91 o 
  -7   3   9        0.15       -0.19      9.98 o 
  -6   3   9        0.60        1.30      8.58 o 
  -5   3   9        4.48       14.22      9.24 o 
  -4   3   9       31.90       32.00     10.07 o 
  -3   3   9      154.34      148.74     15.13 o 
  -2   3   9        0.41        3.55      9.76 o 
  -1   3   9        5.12       -2.10     10.22 o 
   0   3   9       66.21       48.60     14.29 o 
   1   3   9       20.61       21.41     13.73 o 
   2   3   9        9.51       16.77     15.01 o 
   3   3   9       38.07       43.03     17.14 o 
   4   3   9       17.07       42.49     25.71 o 
  -6   4   9      762.49      777.55     28.97 o 
  -5   4   9      620.42      709.83     31.57 o 
  -4   4   9       72.21      112.80     17.49 o 
  -3   4   9        1.30       -2.27     10.52 o 
  -2   4   9      617.92      641.14     29.50 o 
  -1   4   9     1016.17     1096.15     41.83 o 
   0   4   9      635.06      666.67     34.67 o 
   1   4   9       38.37       22.63     21.85 o 
   2   4   9       81.96      103.13     16.42 o 
  -4   0  10      141.41      108.30     33.04 o 
   0   0  10       65.69       22.00     23.88 o 
  -3   1  10      108.33      115.78     16.94 o 
  -2   1  10        1.20       20.27     15.54 o 
  -1   1  10       31.14       34.47     16.62 o 
                                                 
